# Supplementary material for: Genetic Variation and Population Substructure in Outbred CD-1 Mice: Implications for Genome-Wide Association Studies
Source: PLoS One. 2009 Mar 6;4(3):e4729. doi: 10.1371/journal.pone.0004729 (PMC2649211; doi:10.1371/journal.pone.0004729)
Supplement: Dataset S1 — Annotation for the genome-wide set of SNPs genotyped in CD-1 Cohorts 1 and 2. This file contains tab-delimited text in 3,573 rows and 7 columns. (0.12 MB TXT) [file pone.0004729.s009.txt]

MARKER	CHR	BUILD 36	MINOR ALLELE	MAF	MAJOR ALLELE	COHORT
rs3683945	1	3187481	G	0	A	1
rs6269442	1	3482276	A	0	G	1
1-3585254	1	3572277	C	0	A	2
rs13475701	1	4516169	C	0	G	1
rs13475706	1	5896545	G	0	A	1
1-8060161	1	8025221	A	0	G	2
rs3716083	1	9013766	A	0.42	G	1
1-9104241	1	9025545	A	0	G	2
1-9624224	1	9540639	C	0.47	A	2
1-10796997	1	10711332	G	0	A	2
rs3722996	1	11254566	C	0.34	A	1
rs13475729	1	12867379	G	0.18	A	1
NES14292559	1	12879015	A	0.17	G	2
1-13034431	1	12920101	G	0.17	A	2
1-13767827	1	13649159	A	0.16	G	2
rs3671256	1	16263855	A	0	T	1
rs6404446	1	20769377	C	0	A	1
1-21072750	1	20847976	G	0.06	A	2
1-21870857	1	21641768	A	0.22	G	2
1-21943888	1	21714799	A	0.22	C	2
mCV23695025	1	22153555	G	0.31	A	1
1-22466609	1	22235039	T	0.25	A	2
rs6173215	1	22695272	A	0	G	1
1-25039336	1	24741759	A	0.44	G	2
mCV24784983	1	25171764	A	0.25	C	1
rs6166266	1	25836426	A	0.24	C	1
rs3677683	1	27208857	A	0.31	G	1
1-29248063	1	28944128	C	0.44	A	2
rs3695988	1	29661842	A	0.02	C	1
rs4137502	1	30775319	G	0.42	A	1
1-32487654	1	32144575	A	0	G	2
NES11091769	1	32211268	A	0.46	C	2
1-32786135	1	32443056	A	0.47	G	2
rs3707642	1	32456046	C	0.48	A	1
1-34145752	1	33807192	A	0.38	G	2
rs3681732	1	34075603	A	0.15	G	1
1-34714354	1	34375436	G	0.32	A	2
1-35628293	1	35264663	A	0.19	G	2
1-35861351	1	35491788	G	0.24	A	2
1-36148863	1	35774291	G	0.45	A	2
rs3683997	1	35823519	A	0.45	G	1
1-36515229	1	36140126	A	0.31	G	2
1-37358694	1	36980567	G	0.40	A	2
snp1-37502485	1	37502485	A	0.21	C	2
1-38212228	1	37833753	A	0.08	G	2
1-38667746	1	38291240	A	0.47	G	2
rs4222295	1	38940753	G	0	A	1
1-39747455	1	39369489	G	0.31	A	2
1-39929628	1	39551662	A	0.09	G	2
gnf01.036.770	1	39918342	G	0	A	1
1-40717622	1	40338402	G	0.12	A	2
1-40854823	1	40473936	G	0.46	A	2
1-41010020	1	40629644	G	0.45	A	2
rs13475827	1	40878639	A	0.37	G	1
1-42368552	1	41988768	G	0.35	A	2
1-42752400	1	42372299	A	0.41	G	2
rs13475834	1	42408692	C	0.35	A	1
1-42831797	1	42450587	A	0.32	G	2
CEL-1_44668113	1	44269513	G	0.23	A	1
rs13475847	1	45856920	A	0	G	1
rs13475851	1	47425763	A	0.04	G	1
rs3724092	1	50184590	C	0	A	1
snp1-50661113	1	50661113	C	0	G	2
1-51727245	1	51299225	A	0.12	C	2
rs13475866	1	51343244	A	0.13	C	1
1-53707920	1	53275397	G	0	A	2
rs6183203	1	53420823	A	0.10	T	1
1-55086606	1	54644233	G	0	A	2
1-55838928	1	55399207	A	0.17	C	2
rs3723035	1	55499753	G	0.04	A	1
1-58442408	1	57994323	A	0.12	C	2
rs13475881	1	58327104	G	0.32	A	1
rs6353774	1	59667724	A	0.19	C	1
rs3716105	1	61485154	G	0.07	A	1
1-63292750	1	62834479	A	0	C	2
rs6322485	1	63191409	T	0	A	1
1-63845578	1	63387307	G	0	A	2
1-64789948	1	64328412	C	0.03	A	2
1-65176740	1	64709993	G	0.03	A	2
rs6395308	1	64807449	A	0.07	G	1
1-65299543	1	64834202	A	0	G	2
rs31490901	1	64986909	G	0	A	2
1-65476661	1	65010863	A	0.03	G	2
1-66190772	1	65726374	G	0.01	A	2
snp1-67504991	1	67504991	A	0	T	2
1-68392907	1	67918971	G	0.21	A	2
1-68530068	1	68056025	A	0.21	G	2
rs6288543	1	68443590	T	0	A	1
1-69117090	1	68644708	A	0.17	G	2
1-69387037	1	68913159	C	0.31	A	2
snp1-70661423	1	70661423	A	0.20	G	2
NES12771364	1	70990808	C	0.22	A	2
1-71548334	1	71061683	C	0.26	A	2
rs6191076	1	71887420	C	0.24	A	1
rs13475919	1	72907188	C	0.17	A	1
1-74751286	1	74227074	A	0.49	G	2
1-74895478	1	74370202	A	0	G	2
rs3713616	1	74374769	G	0	A	1
1-75857558	1	75294026	A	0.19	G	2
1-75977007	1	75411777	A	0.19	G	2
1-76462056	1	75891175	A	0	G	2
1-76467541	1	75896660	G	0	A	2
1-76645963	1	76075082	A	0.01	G	2
rs13475931	1	76258164	A	0.11	G	1
1-77228171	1	76654750	A	0.24	G	2
1-77794488	1	77220932	G	0.24	A	2
gnf01.075.385	1	77787777	G	0.46	A	1
1-79116836	1	78483747	A	0.49	G	2
rs13475939	1	78566738	G	0.49	A	1
1-79220253	1	78584205	A	0.40	G	2
mCV23431007	1	80204877	A	0.49	G	1
1-81296410	1	80662437	A	0.49	C	2
1-82730517	1	82090449	A	0.11	G	2
1-84174610	1	83524879	G	0.14	A	2
NES12835128	1	87608591	A	0.37	G	2
rs3723062	1	87813065	G	0.18	A	1
UT_1_89.100476	1	89029961	C	0.27	G	1
rs6195073	1	90413795	A	0	G	1
1-88601297	1	90520649	G	0.13	A	2
1-89324809	1	91247637	G	0.12	A	2
1-91166978	1	93082968	A	0.06	G	2
1-93009055	1	94904252	A	0.10	C	2
rs31925679	1	94950205	G	0.33	A	2
rs6268443	1	95212993	A	0	G	1
1-94060223	1	96081259	A	0.43	G	2
1-94547408	1	96497769	C	0.45	G	2
rs6157345	1	97449988	A	0.30	G	1
rs3726669	1	98827899	T	0.29	A	1
rs13476003	1	99616126	C	0.46	G	1
rs13476012	1	101735060	T	0.37	A	1
rs6368370	1	103677281	A	0.21	T	1
CEL-1_103251925	1	105177883	T	0.39	A	1
1-104587773	1	106494750	C	0.19	A	2
CEL-1_105423103	1	107329250	G	0.27	A	1
rs13476036	1	108686328	C	0.42	A	1
1-107426104	1	109248407	A	0.41	G	2
1-108952200	1	110777155	A	0.33	G	2
rs3685919	1	111459291	G	0.13	A	1
rs13476050	1	112439262	A	0.14	T	1
1-110845966	1	112665440	A	0	C	2
1-111720692	1	113525107	A	0	T	2
rs3726043	1	113585123	A	0	G	1
1-112777452	1	114581265	A	0	G	2
rs13476061	1	115689448	G	0.06	A	1
mCV24201027	1	117557750	G	0.18	A	1
rs3674655	1	119177578	G	0.21	C	1
rs3695581	1	120568031	G	0.21	A	1
1-119766517	1	121828605	G	0	A	2
rs3678634	1	122435041	T	0	A	1
1-122308107	1	124341471	A	0.44	C	2
rs32402103	1	124390812	G	0.44	C	2
1-122393364	1	124427063	A	0.44	G	2
rs3717360	1	124828212	A	0.42	G	1
1-122895101	1	124926127	C	0.42	A	2
rs3694822	1	125672651	C	0.45	A	1
NES14484882	1	125721154	G	0.40	C	2
rs31649391	1	125786097	G	0.04	A	2
1-125163128	1	127164743	A	0.47	C	2
rs6228473	1	128454807	A	0	G	1
1-126531274	1	128526806	G	0	A	2
1-126703953	1	128701672	A	0.09	C	2
1-127803954	1	129796810	G	0.44	A	2
rs13476104	1	130086529	A	0	G	1
1-128479125	1	130466004	A	0.39	G	2
rs3699561	1	132919726	G	0.40	A	1
rs3724826	1	133332940	A	0.46	G	1
rs8250053	1	136972334	A	0	T	1
1-135214614	1	137142351	A	0.38	G	2
1-135785771	1	137717629	A	0.26	G	2
gnf01.137.841	1	140016363	A	0.04	G	1
1-138483531	1	140411386	C	0.05	A	2
rs13476141	1	142350203	A	0	G	1
01.141.051	1	142457163	A	0.06	C	2
rs6382880	1	144337911	T	0.08	A	1
1-144601155	1	146460783	C	0.01	G	2
rs3672697	1	146943577	A	0.09	G	1
rs13476163	1	148632733	A	0.09	G	1
1-146831310	1	148687157	C	0.22	A	2
rs6411476	1	150742195	A	0.02	G	1
rs6393307	1	152787182	C	0.12	A	1
1-152206835	1	154000400	A	0.44	G	2
CEL-1_152747565	1	154543192	A	0	G	1
1-154132850	1	155913323	A	0.25	G	2
rs13476187	1	155967652	A	0.19	G	1
1-154877791	1	156656408	C	0.44	A	2
1-155038217	1	156815564	A	0.43	G	2
1-156323188	1	158166642	A	0.07	G	2
rs3719034	1	158994681	A	0	G	1
1-157541295	1	159381313	G	0	A	2
rs6387609	1	159737060	C	0	A	1
1-159488806	1	161316571	A	0.13	C	2
1-159800408	1	161628173	G	0.06	A	2
1-160186957	1	162015459	G	0.03	A	2
1-162304388	1	164130062	T	0.10	A	2
snp1-164316917	1	164316917	A	0.10	G	2
UT_1_167.58185	1	165833867	A	0	C	1
1-164199734	1	166019994	A	0.34	G	2
1-165252315	1	167062416	A	0.47	G	2
rs13476219	1	168084792	A	0	G	1
1-166905187	1	168718437	A	0.28	G	2
rs6399765	1	169099386	A	0	G	1
1-167472490	1	169282283	A	0.43	G	2
1-167665371	1	169473569	A	0.45	G	2
rs13476229	1	171141849	G	0	A	1
1-171047144	1	172806391	A	0.24	G	2
1-171200270	1	172965712	G	0.14	A	2
rs8245216	1	173077694	A	0.42	G	1
1-171833124	1	173598567	A	0.44	G	2
rs13466711	1	173971918	A	0.26	G	1
rs3707910	1	174327296	G	0	A	1
1-173028547	1	174736805	G	0.36	A	2
1-173472966	1	175179504	G	0.38	A	2
1-173494067	1	175200605	G	0.38	A	2
snp1-175988348	1	175988348	A	0.38	G	2
1-174775671	1	176485953	C	0.33	A	2
1-175273452	1	176983820	A	0	G	2
1-175616931	1	177323406	G	0.28	A	2
1-175718769	1	177424998	G	0.02	A	2
1-176026907	1	177733396	A	0.43	C	2
rs3700831	1	177852191	A	0.50	G	1
1-176402600	1	178109794	A	0.10	G	2
1-176659792	1	178366681	G	0.06	A	2
1-177336702	1	179043001	G	0	A	2
1-178325610	1	180146457	G	0.06	A	2
1-178565495	1	180385018	G	0.06	A	2
rs13476265	1	181447200	A	0.04	G	1
rs13474399	1	182437785	A	0.11	G	1
rs13476272	1	183253944	G	0.05	A	1
1-182496326	1	184247751	A	0.08	G	2
rs6157620	1	185263109	A	0.43	G	1
1-183222904	1	185288306	G	0.13	A	2
1-183334944	1	185403278	G	0.34	A	2
1-183598394	1	185665116	G	0.23	A	2
1-185237337	1	187299721	A	0.40	C	2
1-185666343	1	187728726	G	0.13	A	2
mCV22849619	1	188585535	G	0.22	A	1
1-186560543	1	188614227	G	0.16	A	2
snp1-188622087	1	188622087	G	0	C	2
1-186815128	1	188868486	G	0.25	A	2
1-186948764	1	189003337	G	0.25	A	2
1-186964014	1	189018587	G	0.25	A	2
1-187213672	1	189268297	A	0.15	C	2
1-187568515	1	189620174	G	0	A	2
rs31731412	1	190081842	A	0	C	2
1-188214702	1	190250284	A	0.39	G	2
rs3667164	1	190388440	C	0.41	G	1
1-189609388	1	191447956	A	0.50	G	2
1-189930544	1	191765819	A	0	G	2
1-189951944	1	191787219	G	0.22	A	2
rs13476300	1	191999237	C	0.23	G	1
1-190609800	1	192421897	G	0.22	A	2
1-191382795	1	193190727	A	0.46	G	2
1-191782124	1	193586133	A	0	G	2
NES15865017	1	193683510	G	0	A	2
1-192039797	1	193844793	A	0	G	2
1-192301817	1	194107227	A	0.26	G	2
snp1-194892689	1	194892689	A	0.08	G	2
1-193599803	1	195406862	A	0	G	2
1-193826431	1	195634446	A	0	G	2
2-3140915	2	3110344	G	0	A	2
2-3592077	2	3561506	A	0.19	T	2
2-3894311	2	3863740	A	0	G	2
2-5009474	2	4978903	A	0	G	2
2-5439351	2	5408780	G	0.22	A	2
2-5715239	2	5684668	A	0.24	G	2
2-5718304	2	5687733	C	0.24	A	2
2-6213078	2	6182507	G	0	A	2
2-6220883	2	6190312	A	0.32	G	2
snp2-6664321	2	6664321	G	0.22	A	2
2-8754721	2	8721469	A	0.42	C	2
2-9622985	2	9589733	C	0.13	G	2
snp2-10138689	2	10138689	A	0.09	G	2
2-10267633	2	10234381	G	0.09	A	2
2-11998084	2	11964832	A	0.36	C	2
snp2-14312805	2	14312805	G	0.13	C	2
2-19023252	2	18885249	G	0.01	A	2
2-20199368	2	20061371	A	0.37	G	2
2-20301376	2	20163379	C	0.01	A	2
2-20342284	2	20204287	A	0.36	G	2
2-20674354	2	20536357	G	0.47	A	2
snp2-23261348	2	23261348	G	0.48	A	2
2-24397173	2	24259160	A	0.40	G	2
2-25365821	2	25227808	G	0.27	A	2
2-25573246	2	25435233	C	0.27	A	2
2-33284164	2	33146182	C	0.34	A	2
2-34455545	2	34317563	G	0.30	A	2
mUC-rs13476425	2	34445470	A	0.30	C	2
2-40944787	2	40806805	C	0.31	A	2
2-41279508	2	41141526	A	0.34	G	2
2-42514377	2	42376395	A	0	G	2
2-43634882	2	43496900	G	0	A	2
2-44036863	2	43898881	A	0.17	C	2
snp2-44440201	2	44440201	C	0.11	G	2
NES09357476	2	46918655	A	0	G	2
2-55178155	2	55040173	G	0.31	A	2
NES09324599	2	59116313	A	0.12	G	2
2-60348600	2	60210803	A	0.27	G	2
02.061.249	2	60241958	A	0.27	G	2
2-61041567	2	60903770	A	0.36	G	2
2-62506045	2	62368248	G	0.23	A	2
2-62641197	2	62503400	A	0.28	G	2
NES09308652	2	63247434	G	0.24	A	2
2-63436515	2	63298718	G	0.21	A	2
2-63814902	2	63677105	A	0.09	C	2
snp2-63913682	2	63913682	A	0.06	C	2
snp2-69143689	2	69143689	A	0.03	G	2
2-69955666	2	69817869	G	0.07	A	2
2-71119885	2	71026558	A	0.13	G	2
2-72416092	2	72322765	A	0	G	2
2-73144109	2	73050782	T	0	A	2
NES09288080	2	73455231	G	0	A	2
2-73739453	2	73646126	T	0	A	2
2-73993557	2	73900230	A	0.20	G	2
2-74161032	2	74067705	A	0.19	G	2
2-75977132	2	75883805	A	0.30	G	2
2-76198229	2	76104902	G	0.31	A	2
2-76788233	2	76694906	G	0	A	2
2-76931386	2	76838059	G	0	A	2
mCV25095764	2	76896944	A	0.15	G	2
2-80302831	2	80209611	A	0.12	G	2
2-80531642	2	80438422	A	0	G	2
2-81300348	2	81207128	G	0.29	A	2
2-83497328	2	83404108	A	0.15	G	2
2-85038281	2	84945061	A	0.44	G	2
2-87315554	2	87222334	G	0.13	A	2
2-89222854	2	89129634	A	0.01	G	2
2-90417731	2	90324511	A	0.01	G	2
2-91040623	2	90947403	A	0.47	G	2
2-92041968	2	91948814	G	0.16	A	2
2-92108711	2	92015557	A	0.16	G	2
2-92251959	2	92158805	A	0.16	G	2
2-93432738	2	93339593	A	0.31	C	2
2-93672752	2	93579607	G	0.47	A	2
2-94279376	2	94186231	A	0	G	2
2-94389180	2	94296035	G	0.23	A	2
2-95269113	2	95175968	A	0.39	G	2
2-95636431	2	95543286	G	0.46	A	2
2-96571797	2	96478652	G	0.32	A	2
2-97929897	2	97836752	A	0.44	G	2
2-99559212	2	99466067	C	0.17	A	2
2-99666274	2	99573129	G	0.17	A	2
2-99688320	2	99595175	C	0.12	G	2
NES09088737	2	99598992	T	0.17	A	2
2-101264545	2	101171400	G	0.17	A	2
2-102308169	2	102215024	A	0.32	G	2
2-103538185	2	103446018	A	0.34	G	2
2-104724009	2	104632036	A	0.37	G	2
2-106711988	2	106620461	A	0.38	G	2
2-108167065	2	108076381	G	0.36	A	2
2-112095595	2	112005460	G	0.10	A	2
2-112591766	2	112501631	A	0.36	G	2
2-113208994	2	113118859	A	0	G	2
2-114006345	2	113916210	G	0.08	A	2
2-115725546	2	115635411	A	0.24	C	2
2-116228799	2	116138664	C	0.32	A	2
2-118699414	2	118609279	A	0	G	2
2-120479179	2	120389044	G	0	A	2
2-122773827	2	122716245	A	0.05	G	2
2-124955975	2	124898393	A	0.42	G	2
2-127983244	2	127925662	A	0	G	2
2-128303704	2	128246122	G	0.33	A	2
2-133059918	2	133002336	A	0.44	G	2
2-134746455	2	134688873	G	0.39	A	2
2-134849418	2	134791836	A	0.39	G	2
2-135526818	2	135469236	A	0.17	G	2
2-135610983	2	135553401	G	0.17	A	2
2-138820846	2	138763264	A	0.12	C	2
2-139373934	2	139316352	G	0.15	A	2
2-140003451	2	139945869	A	0.28	G	2
2-140940635	2	140883053	A	0.26	C	2
2-142837835	2	142777297	C	0.26	A	2
2-146871666	2	146810546	G	0.26	A	2
2-147321060	2	147259940	A	0.23	G	2
2-147365846	2	147304726	A	0.31	G	2
2-147517568	2	147456448	C	0.34	A	2
2-147699852	2	147638732	G	0.40	A	2
2-153676667	2	153304759	A	0.03	G	2
2-153908158	2	153536250	G	0	A	2
2-154668420	2	154296512	A	0.22	G	2
2-157491857	2	157119949	G	0.19	A	2
2-158830082	2	158458174	C	0.47	A	2
2-159156924	2	158785016	G	0.48	A	2
2-159816404	2	159444496	A	0.05	C	2
2-161246685	2	160874777	A	0.24	C	2
2-161958651	2	161586743	A	0	G	2
2-162650191	2	162278283	A	0.26	C	2
2-162862913	2	162491005	G	0	A	2
2-162973301	2	162601393	G	0	A	2
2-163891750	2	163519842	A	0.40	G	2
2-165463281	2	165091373	C	0.10	A	2
2-169278263	2	168906350	A	0.24	G	2
2-171808908	2	171436995	G	0.31	A	2
2-172836583	2	172416091	C	0.19	A	2
2-172920392	2	172499900	A	0.42	G	2
2-173079429	2	172658937	G	0.22	A	2
2-173637365	2	173216873	A	0.19	G	2
2-173693378	2	173272886	A	0.47	G	2
2-173848207	2	173427715	A	0.19	G	2
2-174071894	2	173647368	A	0	G	2
2-174153246	2	173728720	G	0.44	A	2
2-174159325	2	173734799	A	0	G	2
2-174343708	2	173919182	G	0.42	A	2
2-178328301	2	178569502	C	0.36	A	2
snp2-179137491	2	179137491	G	0.03	A	2
2-179716253	2	179957454	G	0.36	A	2
2-180102935	2	180344136	A	0	G	2
2-180615586	2	180856787	A	0.21	C	2
rs3713997	2	195150411	A	0	G	1
rs6213083	2	195941344	A	0.18	G	1
rs4136817	2	196226723	A	0.13	G	1
rs3678168	2	197574708	A	0	C	1
rs6359983	2	198663558	G	0.21	A	1
rs6240512	2	202895527	A	0.29	G	1
rs6172408	2	204548808	C	0	A	1
CZECH-2_15618849	2	207584847	A	0.16	G	1
rs13476366	2	211315956	G	0.34	A	1
rs3674936	2	212288728	A	0.06	G	1
rs6404309	2	215312834	A	0	G	1
rs6286688	2	216356398	A	0	G	1
rs13476391	2	217916767	G	0	A	1
rs13476399	2	220110384	G	0	A	1
rs3154953	2	222009072	A	0	G	1
rs6186876	2	223521450	A	0	G	1
gnf02.035.469	2	225815865	A	0.24	C	1
rs6260403	2	227666216	G	0	A	1
rs13476439	2	229932364	G	0	A	1
rs13476454	2	233105398	A	0	G	1
rs13476467	2	236223019	C	0.19	A	1
rs13476472	2	237514472	A	0.14	G	1
rs6265423	2	238985857	C	0	G	1
rs6250599	2	240494741	C	0	A	1
CEL-2_50605053	2	242466307	G	0	A	1
rs3725341	2	243286941	A	0	G	1
rs13476503	2	245004855	G	0.45	A	1
rs3718711	2	248350438	A	0	G	1
rs13476530	2	251818312	A	0	G	1
rs4223189	2	253600159	G	0.30	A	1
rs6222797	2	256919127	A	0.06	C	1
rs13476553	2	258767976	A	0.27	G	1
rs6381994	2	260049814	G	0.02	A	1
rs4136610	2	261951606	G	0	A	1
rs3664661	2	263398639	G	0.30	A	1
CEL-2_73370728	2	265276637	C	0.20	A	1
rs13476580	2	266681942	C	0	A	1
gnf02.076.311	2	269455078	A	0	T	1
CEL-2_79237503	2	271143519	A	0	G	1
rs3722345	2	272415763	A	0.13	G	1
rs3667007	2	273906193	G	0	A	1
rs8273639	2	276572410	C	0.49	A	1
rs3689658	2	277478799	G	0.44	A	1
rs13476621	2	279153166	A	0.39	G	1
rs6404809	2	280805389	A	0.44	G	1
rs13476636	2	283445319	A	0.20	G	1
rs13476639	2	284626886	G	0.22	A	1
rs13476649	2	287835890	G	0.48	C	1
rs6316774	2	288693959	A	0.48	G	1
rs6406705	2	292160055	G	0.48	A	1
rs13476666	2	293123116	A	0.22	C	1
gnf02.102.146	2	295700009	G	0	A	1
rs13476689	2	299265213	A	0.40	T	1
rs13476691	2	300304714	T	0	A	1
rs13476698	2	303004083	G	0	A	1
CEL-2_111981058	2	303890159	G	0.03	A	1
rs4138562	2	306070561	A	0	G	1
rs13476723	2	308983474	A	0.16	C	1
rs8279354	2	310857419	A	0	C	1
rs3658927	2	312635543	A	0	G	1
rs3723643	2	314009261	T	0	A	1
rs6228179	2	315157967	A	0	T	1
rs6401493	2	316988451	A	0	G	1
gnf02.126.027	2	319491425	G	0	A	1
rs3661596	2	321835493	A	0	G	1
rs3665528	2	322704586	A	0	G	1
rs4223511	2	323684213	G	0.25	A	1
rs13476783	2	325551809	G	0.45	A	1
CEL-2_135876979	2	327818634	A	0.16	G	1
rs8246404	2	328569130	A	0.31	G	1
rs6158085	2	330870347	A	0	C	1
rs13476807	2	332497211	G	0	A	1
rs13476810	2	334091403	G	0.35	A	1
rs13476817	2	336064330	A	0.07	G	1
rs6363071	2	337723016	A	0.04	G	1
rs6209325	2	339746001	G	0.31	A	1
rs6246342	2	341553024	G	0.05	A	1
gnf02.149.271	2	342727861	G	0.30	A	1
rs6247960	2	344269427	A	0	G	1
rs6376291	2	345831962	C	0.21	G	1
rs13476860	2	347958154	A	0.23	G	1
rs3695266	2	349695850	A	0.21	G	1
rs13476874	2	351360504	G	0.03	A	1
rs3664408	2	353070900	A	0.43	C	1
rs3671849	2	354843217	C	0.40	G	1
rs13476889	2	355998203	A	0	G	1
rs13476895	2	358001834	A	0.07	G	1
CEL-2_168586738	2	360214062	A	0.36	G	1
rs3726974	2	361532422	C	0	A	1
rs13476917	2	363079471	G	0	A	1
rs13476928	2	365737240	G	0.47	A	1
rs13476932	2	366498549	G	0.09	A	1
rs13476934	2	370555952	C	0.34	A	1
rs6187766	2	371451404	A	0	G	1
rs3679483	2	372054900	A	0	G	1
3-6197868	3	6157617	A	0.40	G	2
3-8659684	3	8606780	G	0.02	A	2
3-9236671	3	9176309	A	0.16	C	2
3-9486908	3	9417676	G	0.15	A	2
3-9870417	3	9799097	A	0.22	G	2
3-16159014	3	16679026	G	0.26	A	2
3-16394835	3	16910505	G	0.26	A	2
snp3-17111202	3	17111202	G	0.10	C	2
3-18456821	3	18982455	A	0	G	2
3-19198268	3	19715072	A	0	C	2
3-19367789	3	19885714	G	0.44	A	2
3-20661010	3	21179442	G	0.09	A	2
NES10843206	3	24990642	G	0.24	A	2
3-26761053	3	27186484	A	0	C	2
3-27385290	3	27811909	G	0.10	A	2
3-27766979	3	28192769	G	0	A	2
rs30808418	3	30543977	G	0.33	A	2
3-31051462	3	31468832	G	0.01	A	2
3-32269201	3	32678470	T	0.32	A	2
3-33423938	3	33823366	G	0.35	A	2
3-35104461	3	35493005	G	0.20	A	2
snp3-36179337	3	36179337	A	0	G	2
3-36276397	3	36666202	A	0.41	G	2
3-36341005	3	36730810	A	0.09	G	2
3-37707370	3	38097180	A	0	G	2
3-39113716	3	39507448	A	0	C	2
3-39993206	3	40381941	A	0	G	2
3-44080920	3	44312772	G	0.18	A	2
3-51352183	3	51375791	G	0.09	A	2
3-51398119	3	51421900	G	0.17	A	2
3-51641706	3	51659849	A	0.09	G	2
3-52235610	3	52242408	G	0.15	A	2
3-52710368	3	52712967	A	0.28	G	2
3-53160669	3	53162837	G	0	A	2
3-53392170	3	53392662	G	0.12	A	2
3-54363734	3	54361821	G	0.10	A	2
3-55369100	3	55362190	A	0	G	2
3-56763354	3	56739548	A	0.01	C	2
3-56941013	3	56918508	A	0	G	2
3-57535529	3	57512909	A	0.06	G	2
3-57783130	3	57759513	G	0.29	A	2
3-58282881	3	58249338	G	0.06	A	2
3-58354827	3	58319776	C	0.06	G	2
3-63234502	3	63174870	G	0	A	2
3-65234336	3	65086095	A	0	C	2
3-66332483	3	66182066	A	0.22	G	2
3-66375850	3	66225433	A	0.25	G	2
3-66475292	3	66325824	A	0.24	G	2
3-67546810	3	67322726	A	0.29	G	2
3-68405303	3	68180678	A	0.08	G	2
3-70311475	3	70054932	A	0.29	G	2
3-76594145	3	76278489	A	0.35	G	2
3-76939238	3	76625651	A	0.50	G	2
3-78591243	3	78285389	A	0.47	G	2
3-79658098	3	79359067	A	0.41	G	2
3-80103752	3	79798043	A	0.13	G	2
3-80425085	3	80117395	C	0.13	A	2
3-81090485	3	80783465	G	0.48	A	2
3-82576058	3	82266189	A	0.04	G	2
3-83229964	3	82919553	A	0.44	G	2
3-84592595	3	84278977	G	0.19	A	2
3-86537895	3	86155067	A	0.16	G	2
3-87516433	3	87114010	A	0.19	C	2
3-88232241	3	87827140	A	0.16	G	2
3-91083551	3	90741980	A	0.40	G	2
NES15929908	3	90811405	G	0.18	A	2
3-91980389	3	91626164	A	0.25	G	2
3-93240205	3	93109142	A	0.50	C	2
3-96431844	3	96515343	A	0.45	G	2
3-96643393	3	96725018	T	0.45	A	2
03-098415492-M	3	98172505	A	0.43	G	2
3-99952045	3	100143238	G	0.04	A	2
3-100166050	3	100357243	A	0.31	G	2
3-101295125	3	101486989	A	0.27	G	2
3-102151529	3	102348719	A	0	C	2
3-102867604	3	103066211	G	0	A	2
3-104319774	3	104517748	C	0	A	2
3-104860367	3	105039068	A	0.41	C	2
3-105540135	3	105350320	G	0.42	A	2
3-107549753	3	107298121	A	0.08	G	2
3-109357614	3	109105635	G	0	C	2
3-109431442	3	109179463	A	0	G	2
3-110693849	3	110428580	G	0	A	2
3-111487655	3	111222451	G	0.23	A	2
3-112258125	3	111993874	A	0.17	G	2
3-112854345	3	112595011	G	0	A	2
3-117804238	3	117446435	C	0.10	G	2
3-117823381	3	117465310	A	0.32	G	2
3-118303019	3	117946855	A	0.03	G	2
3-123764544	3	123363358	G	0	A	2
3-125716690	3	125314977	G	0	A	2
3-127544969	3	127057023	A	0	C	2
3-127905191	3	127418389	G	0	A	2
3-129207929	3	128672082	G	0.10	A	2
3-130006668	3	129465814	G	0	A	2
3-130158365	3	129617511	G	0	A	2
3-131829596	3	131235879	A	0	G	2
3-132349016	3	131736630	A	0	G	2
rs13477421	3	134179590	G	0	A	2
3-135976531	3	135367307	T	0	A	2
3-136103797	3	135494511	A	0.49	G	2
3-139119185	3	138498751	C	0	A	2
snp3-139891637	3	139891637	A	0.25	T	2
snp3-140652167	3	140652167	C	0.02	A	2
3-141411273	3	140791363	A	0.33	C	2
NES16591421	3	141423987	A	0	G	2
3-142145882	3	141524806	A	0	G	2
3-142304684	3	141683088	G	0.45	A	2
3-142462102	3	141841125	A	0.18	C	2
3-142558231	3	141937076	G	0	A	2
3-142994078	3	142373381	A	0	C	2
3-145788899	3	145157120	G	0.47	A	2
3-146207541	3	145573296	G	0	A	2
3-146299011	3	145665392	G	0	A	2
3-146675858	3	146040682	G	0.16	A	2
3-147130808	3	146493612	A	0	G	2
3-148838473	3	148198987	G	0	A	2
3-149131043	3	148490805	G	0	A	2
3-149538278	3	148898101	A	0	G	2
3-149890059	3	149240948	A	0	C	2
3-149915267	3	149265955	A	0	G	2
3-151231132	3	150578894	G	0.05	A	2
3-151405765	3	150752711	A	0	C	2
3-153010302	3	152353696	A	0.04	G	2
3-153662202	3	152998475	A	0	G	2
NES10330533	3	153248824	A	0.24	G	2
3-154501459	3	153838590	G	0.22	A	2
3-155295814	3	154626339	G	0.22	A	2
3-155794730	3	155121777	G	0	A	2
rs30309846	3	155302783	A	0	C	2
3-155989929	3	155316976	C	0.22	G	2
3-156559735	3	155879447	C	0.12	G	2
3-156658113	3	155977864	G	0	A	2
3-157635414	3	156955162	A	0.42	G	2
3-157936089	3	157256165	A	0	G	2
3-158348241	3	157667487	A	0	G	2
3-158864763	3	158173816	T	0.38	A	2
3-160284153	3	159587817	A	0.42	C	2
3-160360382	3	159660211	T	0.42	A	2
rs13476950	3	375825969	G	0.46	A	1
rs13476953	3	376400483	A	0.47	G	1
rs13476957	3	377667094	A	0.47	C	1
rs13476969	3	381729382	A	0.27	G	1
rs13476973	3	383053327	C	0.45	G	1
rs6248752	3	384138397	C	0.45	G	1
rs13476985	3	386919539	A	0.47	G	1
rs3659988	3	388697340	G	0.20	A	1
gnf03.015.035	3	390286755	A	0.42	C	1
mCV24211562	3	391510361	A	0.12	G	1
rs6235984	3	393777429	T	0.43	A	1
rs13477019	3	396070892	T	0	A	1
rs3715834	3	398885513	G	0.34	A	1
rs13477030	3	399847256	G	0.05	A	1
rs3660588	3	402574503	A	0	G	1
rs13477043	3	403726355	A	0.20	G	1
gnf03.030.222	3	405560275	G	0.21	A	1
rs6246699	3	408555556	G	0.11	A	1
rs6274061	3	411136334	G	0	A	1
rs6324747	3	412278928	G	0.24	A	1
rs3661720	3	414158214	G	0	A	1
rs13477083	3	415677402	G	0	A	1
CEL-3_45598106	3	417748190	A	0.14	G	1
CEL-3_46558020	3	418705147	G	0.12	A	1
rs13477097	3	420478796	G	0	A	1
rs4139913	3	422754162	G	0	A	1
rs6241331	3	424733311	A	0.43	G	1
rs6335414	3	425160688	A	0.06	G	1
rs4223969	3	427192169	A	0	C	1
rs13477126	3	428785063	A	0	C	1
rs6301139	3	430632748	A	0	T	1
rs13477138	3	432019539	C	0	A	1
rs13477143	3	433083562	A	0	G	1
rs13477154	3	435782767	G	0	A	1
rs6212539	3	437128737	A	0	C	1
gnf03.063.824	3	438827679	G	0.31	A	1
rs13477178	3	441887683	A	0.34	C	1
rs6198234	3	442158679	G	0.42	A	1
rs6264454	3	443659679	A	0.43	G	1
rs13477201	3	447592551	G	0.44	A	1
rs13477210	3	449392550	A	0.07	G	1
rs13477217	3	450840683	A	0.14	G	1
rs13477218	3	452068792	G	0.09	A	1
rs13477224	3	453501053	G	0.47	A	1
rs13477233	3	455620158	G	0.18	A	1
rs3719390	3	457559263	C	0.38	A	1
rs6376008	3	458802074	A	0.15	G	1
rs13477251	3	460995507	G	0.38	A	1
rs6211610	3	462362686	G	0.49	A	1
rs3673049	3	462817793	G	0.05	C	1
rs13477261	3	464259770	A	0.23	G	1
rs13477268	3	465475108	A	0.43	G	1
rs3022964	3	469419654	A	0.40	G	1
rs3726226	3	471215422	A	0.07	G	1
rs3162061	3	472903654	G	0.23	A	1
rs4138887	3	474873125	A	0.46	T	1
rs3701653	3	475818088	A	0	C	1
rs13477309	3	477653360	G	0.45	A	1
rs3702359	3	479312149	C	0.43	A	1
rs13477321	3	481375362	G	0.04	A	1
rs3676545	3	482439267	A	0	G	1
rs3698700	3	484416787	T	0	A	1
rs3710419	3	487700276	A	0.09	G	1
gnf03.119.970	3	488589813	A	0.08	G	1
CEL-3_120379605	3	492066785	A	0.28	G	1
rs3659836	3	493667009	G	0	A	1
rs13477379	3	494884629	A	0.37	G	1
rs13477385	3	497158116	C	0	A	1
rs3671119	3	498460583	G	0.14	A	1
rs3670168	3	500339456	A	0	C	1
rs13477408	3	503631074	A	0	G	1
CEL-3_133070717	3	504518308	G	0	A	1
rs13477421	3	506234490	G	0	A	1
rs3676039	3	508209897	A	0.34	G	1
rs13477439	3	510058604	G	0.22	A	1
rs3090379	3	514033959	G	0	A	1
rs6290401	3	514627176	G	0	A	1
rs6407142	3	515050164	A	0.17	G	1
rs3710548	3	518261611	G	0.23	A	1
rs3657112	3	520357827	G	0.35	A	1
rs13477487	3	522147396	A	0.08	C	1
rs13477494	3	523556606	G	0	A	1
rs13477506	3	526829848	A	0	G	1
gnf03.160.599	3	529129980	A	0.42	G	1
CEL-3_159340478	3	530701099	A	0	C	1
4-3483826	4	3483826	A	0.39	G	2
4-5526215	4	5526215	A	0.03	T	2
4-6172583	4	6172583	C	0	A	2
4-6185973	4	6185973	A	0	C	2
4-6678624	4	6678624	G	0.01	A	2
4-6797458	4	6797458	C	0.01	A	2
4-6871445	4	6871445	A	0	G	2
4-7074182	4	7074182	G	0.01	A	2
4-7516020	4	7516020	A	0	C	2
4-7749242	4	7749242	A	0.15	G	2
4-8944248	4	8944248	A	0.44	G	2
4-9208406	4	9208406	A	0.44	G	2
4-10778874	4	10779711	A	0.26	G	2
4-10902706	4	10903530	A	0.26	G	2
4-11149766	4	11150590	G	0.47	A	2
4-11582347	4	11583171	G	0.31	A	2
4-12173086	4	12173910	A	0.27	G	2
4-12406682	4	12407506	C	0.06	A	2
4-13016697	4	13017521	G	0.36	A	2
4-13695241	4	13696065	A	0.36	T	2
4-14226925	4	14227749	G	0.35	A	2
NES08648027	4	14742610	G	0.25	A	2
4-19910713	4	19910760	A	0.32	G	2
4-20041769	4	20041816	G	0.33	A	2
4-20212821	4	20377541	G	0.33	A	2
4-20371537	4	20536257	A	0	G	2
snp4-20609933	4	20609933	A	0.43	T	2
4-26533365	4	26478182	C	0	A	2
4-27525716	4	27470533	G	0	A	2
4-30694507	4	30631945	C	0.24	A	2
4-30936388	4	30873826	G	0.10	A	2
4-35366559	4	35463813	A	0.28	T	2
4-35555277	4	35652531	T	0.15	A	2
4-35776311	4	35873565	A	0.15	G	2
4-35933744	4	36030998	G	0.28	A	2
NES09474121	4	36126469	G	0	C	2
rs27818568	4	36653204	C	0.18	G	2
rs27802933	4	36694302	G	0.18	A	2
4-39210531	4	39307785	G	0	A	2
rs27786354	4	41149451	T	0	A	2
rs28303103	4	41517180	A	0	G	2
rs28285016	4	41609660	A	0.02	G	2
4-41806349	4	41903617	T	0.02	A	2
4-43302395	4	44078402	C	0.47	A	2
4-43514746	4	44290753	G	0.40	A	2
4-43611130	4	44387137	G	0.40	A	2
4-43936770	4	44712777	G	0.49	A	2
4-45789393	4	46565400	A	0.06	C	2
4-45863275	4	46639282	A	0.31	G	2
4-49536439	4	50312494	G	0.01	A	2
4-50354574	4	51130629	A	0.25	G	2
rs27775198	4	52232951	A	0.24	G	2
4-51776799	4	52552854	A	0	G	2
4-52285880	4	53061935	A	0	G	2
4-55529084	4	56355039	G	0.17	A	2
4-55617409	4	56443364	C	0.17	A	2
snp4-57707764	4	57707764	A	0.04	G	2
rs27867521	4	57746784	G	0.04	A	2
4-56941029	4	57766984	A	0.04	G	2
4-56955408	4	57781363	A	0.22	T	2
4-57159550	4	57985505	A	0.10	G	2
4-57563410	4	58389365	G	0	A	2
snp4-58413449	4	58413449	G	0.11	A	2
4-57775948	4	58601903	A	0	C	2
4-58403483	4	59229438	G	0	A	2
4-59098957	4	59924912	C	0	A	2
4-61496693	4	62655551	G	0	A	2
4-63573623	4	64732481	G	0	A	2
4-69880883	4	71039713	C	0.08	A	2
4-76743413	4	77940398	C	0	A	2
4-78205288	4	79402273	G	0.06	A	2
4-79636690	4	80832608	A	0.06	C	2
4-80627294	4	81823680	G	0	A	2
4-80674881	4	81871267	G	0	A	2
4-80712247	4	81908633	A	0.47	C	2
NES09605762	4	82013172	G	0	A	2
4-80854551	4	82050937	A	0.50	G	2
4-81877922	4	83074671	G	0.28	A	2
4-83539814	4	84736595	A	0.31	G	2
4-84055986	4	85252767	A	0.31	G	2
4-84903608	4	86100389	G	0.33	A	2
4-85757425	4	86954206	A	0.28	G	2
4-86709178	4	87906227	G	0.09	A	2
snp4-88422961	4	88422961	C	0.04	G	2
4-88909963	4	90072483	A	0.09	C	2
4-89743386	4	90905129	G	0.15	A	2
4-92561722	4	93723465	A	0.24	G	2
4-93731309	4	94893052	C	0.06	A	2
4-93901429	4	95063172	C	0.08	A	2
4-94226230	4	95387973	G	0.10	A	2
4-94630667	4	95792410	A	0	G	2
4-95664396	4	96826139	A	0.05	T	2
NES09515604	4	100695896	A	0	G	2
rs28326192	4	100789148	A	0.40	G	2
4-99705771	4	100858062	A	0.40	G	2
4-101647612	4	102799903	A	0.03	C	2
4-105371816	4	106524107	C	0.24	A	2
4-107222179	4	108374470	A	0.07	G	2
4-112878685	4	114030976	A	0.29	G	2
4-112940309	4	114092600	A	0.41	G	2
NES09225863	4	114243325	A	0.26	G	2
4-113142385	4	114294676	A	0.47	G	2
4-114096850	4	115249141	A	0	G	2
4-114948799	4	116101090	A	0.47	C	2
4-116864824	4	118017115	A	0	C	2
4-118489565	4	119641724	A	0.50	G	2
rs28308541	4	119748193	C	0.47	A	2
4-118643610	4	119795769	G	0.42	A	2
4-122979198	4	124111186	C	0.10	A	2
4-123613603	4	124745591	G	0	A	2
4-123725227	4	124857215	G	0	A	2
4-123892545	4	125024533	A	0	C	2
4-124489332	4	125621320	A	0.01	G	2
4-125552108	4	126684096	G	0.02	A	2
4-125667836	4	126799824	G	0.02	A	2
4-126116974	4	127248962	A	0.01	C	2
4-126556922	4	127688910	A	0	C	2
4-127352455	4	128484443	A	0	G	2
4-127964385	4	129096373	G	0	A	2
rs27517761	4	129644798	G	0	A	2
4-131171729	4	131990375	G	0.06	C	2
4-132500037	4	133317487	A	0	G	2
4-133862373	4	134676434	G	0.04	A	2
4-134395159	4	135209220	G	0	A	2
4-136207943	4	137022004	G	0.22	A	2
4-139205108	4	140020882	C	0.08	A	2
4-139426407	4	140242181	G	0.16	A	2
4-139979808	4	140795582	G	0.14	A	2
4-140997978	4	141808363	A	0.05	G	2
4-141663415	4	142473800	A	0.23	G	2
4-141738443	4	142548828	G	0.22	A	2
4-142821398	4	143752800	C	0.13	A	2
4-142973530	4	143904932	T	0.13	A	2
AL022839_326	4	144059200	G	0.13	C	2
4-146176052	4	147133910	A	0.47	G	2
4-146972044	4	147929902	G	0.10	A	2
4-147152107	4	148109965	G	0.18	A	2
4-147395674	4	148353532	A	0.16	C	2
4-147467332	4	148425190	G	0.31	A	2
4-147516866	4	148474724	G	0.49	A	2
4-147904730	4	148862588	G	0.15	A	2
4-148909422	4	149867280	A	0.33	G	2
4-148990758	4	149948616	A	0.38	G	2
4-149433671	4	150391529	A	0.46	G	2
4-150457930	4	151415788	G	0.33	A	2
4-150977184	4	151935042	A	0.44	G	2
4-152143113	4	153100971	G	0.24	A	2
4-153461665	4	154419523	G	0.44	A	2
rs3695715	4	534350923	G	0.40	A	1
gnf04.002.008	4	535714675	C	0.07	A	1
gnf04.002.599	4	536307494	G	0.07	A	1
rs3660863	4	537828534	G	0	A	1
UT_4_10.84692	4	541527334	A	0	G	1
rs13477568	4	544466091	A	0.31	G	1
mCV22939387	4	546022589	G	0.35	A	1
rs6287606	4	548746459	G	0.05	A	1
CEL-4_19508304	4	550209449	T	0.38	A	1
rs13477596	4	551531607	G	0.30	A	1
gnf04.019.134	4	553171305	A	0.29	C	1
mCV22919271	4	555015530	A	0.01	G	1
rs13477617	4	557750919	A	0	G	1
rs3701432	4	560133123	A	0.16	C	1
CEL-4_30653207	4	561291743	A	0.45	C	1
rs3663744	4	561854027	G	0.15	A	1
rs3674908	4	563239456	G	0	A	1
rs13477643	4	565872734	G	0.47	A	1
rs3719299	4	567019498	G	0.32	A	1
rs3684104	4	569212689	A	0.01	G	1
rs13477662	4	570680668	A	0	G	1
CEL-4_40541402	4	571339754	A	0	G	1
rs3698283	4	573906997	G	0	A	1
rs13477676	4	575588794	G	0.04	A	1
rs13477681	4	576897555	G	0.24	A	1
rs3663355	4	578835533	C	0.36	A	1
rs13477709	4	584156551	G	0.03	A	1
rs3677770	4	585441682	C	0	A	1
rs6239799	4	587292337	G	0.08	A	1
rs13477726	4	588557632	A	0.10	C	1
rs3712541	4	590630483	G	0.03	A	1
rs3690581	4	592894717	A	0.31	G	1
rs6254381	4	593873049	G	0.38	A	1
rs13477749	4	596671152	G	0	A	1
rs3710245	4	600587618	G	0	A	1
rs13477765	4	601413241	G	0.13	A	1
rs6222684	4	602327747	G	0.33	A	1
rs13477774	4	603728571	C	0.35	A	1
rs3708471	4	607043057	G	0.44	A	1
rs4139273	4	611867466	A	0.03	G	1
rs3676928	4	612937511	A	0.41	G	1
rs3699276	4	613360791	G	0.43	A	1
rs3711477	4	616404070	A	0.34	G	1
rs6209043	4	620132748	G	0	C	1
rs13477838	4	621314382	A	0.10	G	1
rs6271003	4	623171523	A	0	G	1
rs3659791	4	626141028	T	0.04	A	1
rs13477860	4	627537352	A	0.14	G	1
rs13477873	4	631629275	A	0.38	G	1
rs6315002	4	633248390	A	0.36	G	1
rs13477883	4	634161094	C	0	A	1
rs6324470	4	636177144	A	0.13	C	1
rs6226080	4	638909886	G	0.11	A	1
rs3710617	4	640234107	G	0.45	A	1
rs3709486	4	641821720	A	0.25	G	1
rs6381371	4	646235075	G	0.07	A	1
rs3692563	4	648591078	G	0	A	1
rs3675629	4	651257577	C	0.01	A	1
rs13477952	4	653155287	A	0.14	G	1
rs13477959	4	654399354	G	0	A	1
rs13477965	4	656915509	A	0.09	G	1
rs6355837	4	659916777	A	0	C	1
rs13478002	4	666647824	G	0.01	A	1
rs3688566	4	671543312	G	0.01	A	1
rs3719891	4	672473067	A	0.04	G	1
rs3023025	4	673150202	A	0.23	T	1
rs6230717	4	677444653	C	0.11	G	1
rs6268364	4	681561015	G	0.21	A	1
rs13478089	4	683974957	A	0.17	G	1
rs6279100	4	685728676	A	0	G	1
5-3925969	5	3925969	A	0	G	2
5-4542556	5	4541844	G	0.37	A	2
5-5288551	5	5287838	A	0.37	G	2
5-5591615	5	5590902	T	0.40	A	2
5-11504192	5	12464174	A	0.45	G	2
5-20083757	5	21216665	A	0.37	G	2
5-21515787	5	22642790	A	0.38	G	2
5-22502394	5	23621452	A	0.37	G	2
snp5-23743541	5	23743541	A	0.37	C	2
5-23274146	5	24382212	A	0.22	G	2
5-23701615	5	24804189	G	0.24	A	2
rs29547143	5	24968994	G	0.08	A	2
rs29524606	5	25059529	A	0.39	G	2
5-24109980	5	25206943	G	0.49	A	2
5-25104638	5	27047996	A	0.13	G	2
5-25484131	5	27427489	G	0.15	A	2
5-25924599	5	27869180	G	0.21	A	2
5-26395193	5	28326228	A	0.24	G	2
5-26926598	5	28859215	A	0.36	G	2
5-32759228	5	34628152	C	0.13	A	2
5-34126269	5	35997737	A	0.03	G	2
5-35266290	5	37090037	G	0.10	A	2
5-35672428	5	37494909	G	0.18	A	2
5-37013069	5	38739161	G	0.14	A	2
5-39319380	5	41042305	G	0.24	A	2
5-40606424	5	42267835	C	0.02	A	2
5-42315996	5	43994791	G	0.12	A	2
5-43092984	5	44769942	A	0	G	2
5-43636005	5	45309193	C	0	A	2
NES10258253	5	45709398	G	0.08	A	2
5-44877872	5	46544692	A	0.20	G	2
5-45319593	5	46982983	G	0.20	A	2
5-45872918	5	47536005	G	0.32	C	2
5-46727173	5	48387427	A	0.01	C	2
5-47807727	5	49467431	C	0.31	A	2
5-47975388	5	49635088	C	0.35	A	2
5-50461823	5	52126602	A	0.17	G	2
5-51441681	5	53100420	A	0.49	G	2
5-51994082	5	53656516	G	0.44	C	2
snp5-54136235	5	54136235	C	0.28	A	2
5-53412423	5	55070179	G	0.15	A	2
5-56250068	5	57904013	A	0.40	G	2
5-61125175	5	62777722	A	0.24	G	2
5-61761920	5	63414519	G	0.25	A	2
5-62669907	5	64319842	G	0.19	A	2
5-63940188	5	65583362	A	0.38	G	2
5-64635603	5	66277789	A	0.49	G	2
5-64708204	5	66387484	A	0.49	G	2
5-64900795	5	66579318	A	0.49	G	2
5-64927590	5	66606113	A	0.49	G	2
5-65119929	5	66798458	C	0.13	A	2
NES14741522	5	66806279	A	0.13	C	2
5-65997173	5	67672154	G	0	A	2
5-66200275	5	67870030	G	0	A	2
5-66292367	5	67962303	G	0	A	2
5-66876069	5	68542363	A	0	G	2
snp5-72151942	5	72151942	G	0.33	A	2
5-70899536	5	72543606	A	0	G	2
5-72019483	5	73656380	A	0.46	G	2
5-72078714	5	73711833	A	0.45	G	2
5-72444045	5	74075992	G	0.11	A	2
5-72532999	5	74164964	G	0.11	A	2
5-73021532	5	74605196	A	0.07	G	2
5-73253218	5	74838638	A	0	G	2
5-73391220	5	74976272	G	0.07	A	2
5-74554180	5	76140061	A	0.10	G	2
5-74850039	5	77195396	G	0.30	A	2
rs3153677	5	77300500	G	0.46	A	2
NES10441055	5	77412904	A	0.32	T	2
rs31552926	5	77447645	A	0.15	G	2
5-75117790	5	77459158	A	0	G	2
5-76183070	5	78521638	A	0.12	G	2
5-77528960	5	79835717	A	0.49	C	2
5-77853355	5	80161055	A	0.49	C	2
rs29569969	5	89533146	C	0.27	A	2
5-87392377	5	89689018	G	0.15	A	2
5-87853238	5	90117711	G	0.15	A	2
NES10456471	5	91555243	A	0.08	T	2
5-90480164	5	92741302	G	0.44	A	2
5-90515499	5	92777937	A	0.44	G	2
NES10441477	5	92838807	A	0.25	G	2
5-90731600	5	92979939	A	0.47	C	2
5-90795895	5	93045168	A	0.32	G	2
5-90816676	5	93065949	A	0.43	G	2
5-90907005	5	93156278	A	0	G	2
NES10430076	5	93266289	G	0	C	2
5-91396788	5	93646144	G	0.18	A	2
5-93159592	5	96092934	G	0	A	2
5-94650797	5	97574141	A	0.43	G	2
5-95385617	5	98306394	A	0.46	G	2
5-95467666	5	98388443	C	0.46	A	2
05-099887300-M	5	102561527	G	0.43	A	2
5-100022850	5	102904084	A	0.41	G	2
5-100632310	5	103508815	G	0.35	A	2
5-102368871	5	105218209	A	0.22	G	2
snp5-106535278	5	106535278	C	0.08	A	2
5-104448736	5	107254871	A	0.16	G	2
5-105832499	5	108625179	T	0.16	A	2
5-106105006	5	108897370	A	0.15	G	2
5-108260703	5	111171477	A	0.26	G	2
5-108430736	5	111342243	A	0.22	G	2
5-109759766	5	112650457	A	0.15	G	2
5-109955510	5	112846432	G	0.48	A	2
5-110229195	5	113120788	G	0.10	A	2
5-112687031	5	115534612	G	0	A	2
5-113794205	5	116626220	G	0.15	A	2
5-115570913	5	118381899	A	0.43	G	2
5-116016491	5	118826246	A	0.44	G	2
5-116198085	5	119005693	G	0.44	A	2
5-116407871	5	119208895	G	0.31	A	2
mUC-rs29579946	5	120102415	A	0.38	G	2
05.117.753	5	120691345	G	0.35	A	2
5-119196798	5	121947105	A	0.31	G	2
mUC-rs13478501	5	124051672	A	0.01	C	2
NES14715162	5	124119050	A	0.07	C	2
5-122053167	5	124768242	A	0	C	2
5-123431570	5	126178342	A	0.49	G	2
5-123654667	5	126402966	G	0.49	A	2
5-123889411	5	126639885	G	0.22	A	2
5-124221362	5	126965804	A	0.43	G	2
5-124962352	5	127698747	A	0.47	G	2
5-125481408	5	128220893	G	0	A	2
5-125607560	5	128347477	G	0.44	A	2
5-126033469	5	128794319	G	0	A	2
5-127011219	5	129764120	C	0.29	A	2
5-127260187	5	130007703	A	0.36	G	2
NES14693254	5	130607443	A	0.38	G	2
5-127936752	5	130658137	G	0.49	A	2
5-129690241	5	132389482	G	0.38	A	2
5-129730672	5	132426853	A	0.38	G	2
5-129836226	5	132532839	A	0.35	G	2
5-130038847	5	132735910	A	0.35	G	2
5-131938777	5	134498062	C	0.26	A	2
PS02179028	5	134781553	G	0.21	A	2
5-133325052	5	136164571	G	0.20	A	2
5-133380880	5	136220399	G	0.23	A	2
5-134758704	5	137602912	A	0.26	G	2
5-136348639	5	139197732	G	0	A	2
5-138894997	5	141731234	A	0.13	C	2
5-139307944	5	142137434	A	0.13	C	2
5-141475982	5	144270007	G	0.04	A	2
5-141770144	5	144562926	A	0.31	G	2
5-141847401	5	144639434	G	0.16	A	2
5-141995146	5	144780360	A	0.29	G	2
5-142290398	5	145075586	A	0	G	2
5-142393712	5	145182592	G	0	A	2
rs33290732	5	147064233	A	0	G	2
5-144282630	5	147267948	G	0.49	A	2
5-145235709	5	148221225	A	0.22	G	2
5-145295612	5	148281128	A	0.22	G	2
5-145329432	5	148314948	A	0.01	C	2
5-145380160	5	148365496	G	0.42	A	2
5-145540415	5	148526274	G	0.17	A	2
5-147756378	5	150556853	C	0.24	A	2
snp5-150667348	5	150667348	A	0.26	G	2
5-149125155	5	151911487	G	0.29	A	2
rs13478092	5	689330089	T	0	A	1
rs13478094	5	690038834	A	0.49	G	1
rs3664617	5	690202882	A	0	G	1
rs6307393	5	693378900	C	0.47	A	1
rs13478110	5	695475910	A	0.47	C	1
rs3714258	5	698105838	A	0.46	G	1
rs6353097	5	700539742	G	0.06	A	1
rs3692039	5	703101329	C	0	A	1
rs13478133	5	706854745	A	0.11	G	1
rs13478139	5	708254631	A	0.49	G	1
rs6349956	5	710110379	A	0.19	G	1
CEL-5_24211033	5	711036665	A	0.38	G	1
rs13478154	5	713173864	G	0.19	A	1
rs3696671	5	713768986	G	0.24	A	1
rs3680434	5	714822489	A	0.29	C	1
rs13469943	5	717083172	G	0.29	A	1
rs3700706	5	718669679	C	0.44	A	1
rs3673363	5	721564510	G	0.18	C	1
rs6341620	5	723118485	A	0.39	G	1
rs6256504	5	725781378	A	0.41	T	1
rs13478205	5	727059647	A	0.08	G	1
rs6215373	5	730320542	G	0	A	1
rs13478223	5	731373220	C	0	A	1
rs3659933	5	732096395	C	0.23	A	1
CEL-5_45872918	5	733264681	G	0.33	C	1
rs6192958	5	735363419	A	0.20	G	1
rs3660964	5	738414909	A	0.04	G	1
rs3664008	5	739674004	A	0.21	G	1
mCV23125912	5	741240972	G	0.05	A	1
CEL-5_56167948	5	743549639	A	0.05	G	1
rs3090667	5	746249422	G	0	A	1
rs6354160	5	747523349	A	0.46	G	1
rs6187409	5	748818972	A	0.32	G	1
mCV23386455	5	750197466	A	0.37	G	1
rs4225248	5	752669927	A	0.04	G	1
rs13478309	5	753154930	G	0.03	A	1
gnf05.061.650	5	753355834	G	0.03	A	1
rs3695107	5	756422402	A	0	G	1
rs6340166	5	758804850	G	0.38	A	1
rs6161105	5	760405635	G	0.06	A	1
mCV22996021	5	763135406	T	0	A	1
rs13478352	5	767933746	C	0.20	G	1
rs3721607	5	769308644	A	0.46	G	1
rs3667334	5	769845280	C	0.32	A	1
rs13459087	5	773895317	A	0.29	G	1
CEL-5_87173557	5	775199055	A	0.28	G	1
gnf05.084.686	5	776356483	A	0.05	G	1
rs13478388	5	777663823	A	0.14	G	1
rs6232866	5	778914793	G	0.49	A	1
rs13478402	5	782159628	G	0.04	A	1
CEL-5_93945748	5	782607805	G	0	A	1
rs3661241	5	783806334	T	0.34	A	1
rs3705458	5	785269784	G	0	C	1
rs13478433	5	789897941	A	0.12	G	1
rs13478451	5	794623739	A	0.16	G	1
rs13459186	5	796074218	G	0.09	A	1
UT_5_110.343536	5	797318475	A	0	G	1
gnf05.106.197	5	798042640	A	0.45	G	1
rs13478473	5	800200663	A	0.47	G	1
gnf05.110.207	5	802096131	G	0.07	A	1
rs13478483	5	803945313	G	0.33	A	1
CEL-5_117374791	5	805877422	C	0.04	A	1
rs8239888	5	807557168	G	0.29	A	1
rs13478496	5	808222887	A	0.30	C	1
rs13478501	5	809780347	A	0	C	1
rs3671202	5	810827503	A	0.03	G	1
gnf05.120.129	5	812131641	A	0.42	G	1
rs13478518	5	813802484	A	0.34	G	1
rs13478527	5	815302268	A	0.15	G	1
gnf05.124.386	5	816386569	A	0.41	G	1
rs13478540	5	820058369	G	0.36	A	1
rs13478546	5	822546914	A	0.13	G	1
rs4225536	5	824415604	A	0.25	G	1
rs6298689	5	825745803	G	0.47	A	1
rs3656197	5	827763366	G	0.12	A	1
rs13478574	5	830089687	G	0.01	A	1
rs3718776	5	835587707	G	0	A	1
6-3362511	6	3612283	C	0	A	2
6-3750727	6	3999571	G	0	A	2
6-5004313	6	5229070	G	0	A	2
6-5234231	6	5458941	G	0	A	2
6-5295257	6	5519967	C	0.17	A	2
6-7173829	6	7394787	A	0.13	C	2
6-8182075	6	8398092	A	0.30	G	2
6-9854046	6	10073113	C	0.19	A	2
6-10724578	6	10899442	G	0.19	A	2
6-11839863	6	12037084	A	0.19	G	2
6-14091086	6	14285761	G	0.14	A	2
6-15740652	6	15935624	G	0	A	2
6-16259721	6	16454693	A	0.37	T	2
6-17359190	6	17566705	G	0.38	A	2
6-18653049	6	18791956	G	0.05	A	2
NES15981029	6	22586224	A	0.19	G	2
6-22995288	6	23119747	C	0.20	A	2
6-23250782	6	23373188	C	0.47	A	2
6-23405293	6	23532092	G	0.46	A	2
6-24999168	6	25112053	C	0.44	A	2
6-25119104	6	25230242	A	0.07	G	2
6-27845158	6	27942236	A	0	G	2
6-31806458	6	31857258	G	0.21	A	2
6-32001860	6	32052529	T	0.08	A	2
6-32186462	6	32237081	G	0	A	2
6-32313605	6	32363806	G	0	A	2
6-35397498	6	35425580	G	0.27	A	2
6-37037240	6	37043466	A	0.28	C	2
snp6-37619186	6	37619186	C	0.28	G	2
6-37960711	6	37961086	A	0.28	C	2
6-38058417	6	38058559	G	0.31	A	2
mUC-rs13478720	6	38784434	G	0.36	A	2
snp6-40728903	6	40728903	A	0	G	2
snp6-42331878	6	42331878	G	0.19	A	2
6-44154667	6	44132778	A	0.13	G	2
6-44793312	6	44736416	G	0.13	A	2
6-45836832	6	45782912	C	0.03	A	2
6-49126453	6	49132902	A	0	G	2
6-49761191	6	49746433	A	0.26	G	2
snp6-51699900	6	51699900	G	0.46	A	2
6-53830034	6	53808619	G	0.30	A	2
6-53984361	6	53962946	G	0.17	A	2
snp6-59452930	6	59452930	C	0.08	G	2
6-63881393	6	63717307	G	0	A	2
6-65235608	6	65061951	C	0	A	2
6-71690046	6	71414925	G	0.28	A	2
6-76235216	6	75928975	A	0	G	2
6-76748886	6	76437152	T	0	A	2
6-76816929	6	76504303	G	0.15	C	2
6-77269712	6	76957466	C	0.15	A	2
snp6-77049700	6	77049700	G	0	A	2
6-77794643	6	77482390	A	0.49	G	2
rs30065682	6	77612868	A	0	G	2
6-78124029	6	77811748	G	0.08	A	2
6-79724686	6	79432382	A	0.38	C	2
6-81423537	6	81163956	A	0	G	2
6-81590196	6	81330615	A	0	G	2
6-82126321	6	81864640	C	0	A	2
6-83334290	6	83062445	A	0	G	2
06.085.163	6	84657370	G	0.14	A	2
snp6-84855960	6	84855960	G	0.14	A	2
6-87510643	6	87142908	A	0	G	2
6-87776126	6	87409642	G	0	A	2
6-87897592	6	87528937	A	0	G	2
6-89832629	6	89460394	G	0.46	A	2
6-91625622	6	91245721	A	0.20	G	2
6-91839480	6	91453310	A	0.07	G	2
6-93107683	6	92716971	A	0.16	C	2
6-93454915	6	93064235	A	0	G	2
6-94472670	6	94081040	T	0.42	A	2
NES14793531	6	94124066	G	0.42	A	2
rs30271487	6	94882090	A	0.29	G	2
6-96942671	6	96536890	G	0.27	A	2
6-99749823	6	99335086	C	0.10	A	2
NES11892784	6	99725191	G	0.44	A	2
6-101403940	6	100982494	A	0.30	G	2
6-107180958	6	106753226	A	0	G	2
6-113290963	6	112739529	G	0.28	A	2
6-113312905	6	112762589	G	0.28	A	2
6-114286051	6	113729683	A	0.28	G	2
6-114462694	6	113906664	G	0.28	A	2
6-115673911	6	115251599	A	0	G	2
snp6-116863103	6	116863103	G	0.21	A	2
snp6-117066241	6	117066241	A	0.25	G	2
6-118854340	6	118429420	A	0.23	G	2
6-119530890	6	119105080	G	0.02	A	2
6-119832375	6	119406565	G	0	A	2
6-120877223	6	120443482	A	0.01	G	2
6-122081191	6	121643412	A	0.28	G	2
6-123062864	6	122396075	G	0	A	2
6-123195876	6	122525828	G	0	A	2
6-123242395	6	122572432	G	0	A	2
6-126774241	6	126113365	A	0.10	G	2
6-127348236	6	126681418	G	0.48	A	2
6-127572701	6	126906353	G	0.04	A	2
6-128497509	6	127816287	G	0	A	2
6-131205381	6	130440948	A	0	C	2
6-132009519	6	131644346	G	0	A	2
6-132062358	6	131695800	T	0	A	2
6-132149280	6	131782722	G	0	A	2
6-133176475	6	133077755	A	0	G	2
NES11857781	6	133578737	G	0.04	A	2
6-134073620	6	133987367	A	0.30	G	2
6-134481588	6	134394713	A	0	G	2
6-134582774	6	134496769	A	0	G	2
6-135286727	6	135195830	G	0	A	2
6-135616563	6	135525666	A	0	G	2
6-136913222	6	136803245	G	0	A	2
6-137783634	6	137650154	G	0.27	A	2
6-138149247	6	138008461	C	0.11	A	2
6-138233170	6	138092384	A	0.10	G	2
6-139107658	6	138966204	A	0.39	G	2
snp6-142377540	6	142377540	A	0.28	G	2
6-144413871	6	144220279	A	0	C	2
6-144584258	6	144390164	G	0.19	A	2
6-144623712	6	144429233	A	0.03	G	2
6-145091163	6	144886556	A	0.10	G	2
6-145303200	6	145100368	C	0	A	2
6-146541449	6	146378104	A	0.22	G	2
6-147373224	6	147204971	A	0.22	G	2
6-148123528	6	147940125	A	0.49	G	2
6-149325208	6	149130941	A	0.48	G	2
rs3661828	6	839004577	G	0	A	1
rs13478602	6	839384899	C	0	A	1
rs6172481	6	840195736	A	0	C	1
rs3699833	6	841973484	G	0.17	A	1
rs13478617	6	843551949	A	0.29	C	1
rs13478621	6	844719433	A	0.15	G	1
rs13478626	6	845698356	A	0.15	G	1
rs13478631	6	846814012	C	0.15	G	1
rs3678711	6	849827550	G	0.16	A	1
rs13478641	6	851598711	G	0.23	A	1
rs3655269	6	853510324	G	0.45	A	1
rs13478649	6	854105958	A	0.29	G	1
rs13478656	6	857481635	A	0.50	G	1
rs3684494	6	859953395	C	0.40	A	1
rs3671709	6	861351919	A	0.06	G	1
rs13478677	6	863488897	G	0.01	A	1
gnf06.026.418	6	864948669	G	0.39	A	1
rs13478697	6	868368515	A	0.35	G	1
rs13478705	6	870025371	G	0	A	1
rs6330932	6	873049090	G	0.14	A	1
rs13478719	6	874062654	A	0.12	G	1
rs13478727	6	879344126	A	0.01	C	1
rs13478745	6	884560094	A	0	G	1
rs4139698	6	885386837	G	0.22	A	1
rs13478753	6	886714603	A	0	G	1
rs13478761	6	889268973	A	0.27	G	1
rs6355719	6	891874105	A	0	G	1
CEL-6_57082524	6	892627329	G	0	A	1
rs13478780	6	895040637	C	0.06	G	1
rs6378343	6	899340368	C	0	A	1
rs13478801	6	900625086	G	0	A	1
rs6353425	6	902952971	G	0.20	A	1
rs6195266	6	905256914	A	0.24	G	1
mhcCD8b4	6	906845468	G	0.24	A	1
rs13478819	6	908825427	G	0	A	1
rs3672029	6	910912887	C	0.44	A	1
rs3699367	6	911956778	A	0.10	C	1
rs13478841	6	913756189	G	0.48	A	1
rs6377140	6	915326950	A	0	G	1
rs6181382	6	917002422	A	0	G	1
CEL-6_83434907	6	918750739	C	0	G	1
rs13459097	6	920443667	G	0.07	A	1
CEL-6_86289708	6	921514354	A	0.02	T	1
rs13478882	6	925218380	A	0.46	G	1
rs13478891	6	927564317	A	0.16	C	1
rs6285738	6	929089144	A	0.25	G	1
rs6239023	6	929609166	G	0.38	A	1
rs6349084	6	932300773	A	0.08	G	1
rs13478919	6	933481201	A	0.12	G	1
rs4138572	6	933966695	A	0.34	G	1
rs3718735	6	936676318	A	0.08	G	1
rs13478943	6	939303695	G	0.27	C	1
rs6208251	6	940442418	G	0.45	A	1
rs13478952	6	941858983	G	0.49	A	1
rs3670475	6	945505673	A	0.30	C	1
rs13478971	6	946853277	G	0.17	C	1
rs13478977	6	948077944	A	0.14	G	1
rs6393943	6	949960546	G	0	A	1
rs6401637	6	951643649	A	0.29	G	1
mCV23042866	6	952310054	A	0.32	C	1
rs13478997	6	953625752	A	0.23	G	1
rs3695724	6	955560476	A	0.03	T	1
rs13479006	6	956852685	A	0	G	1
gnf06.122.747	6	959609820	G	0.28	A	1
rs6200835	6	961270810	G	0	A	1
rs3722480	6	966861708	G	0	A	1
rs6339546	6	969521133	A	0.23	G	1
rs13479053	6	969804633	A	0.18	G	1
rs3023102	6	970936337	G	0	A	1
rs13479063	6	971943667	C	0	A	1
rs13479071	6	973806914	A	0.06	G	1
rs3672808	6	975407322	A	0.41	G	1
rs6329892	6	977965247	A	0.19	G	1
rs3658783	6	979860092	A	0.29	G	1
rs6265387	6	982799733	A	0.09	G	1
rs3711088	6	983856823	G	0.36	C	1
gnf06.149.306	6	984810691	A	0.41	C	1
07.006.712	7	5067106	A	0	T	2
7-5259439	7	9394706	A	0	G	2
07-009057918-M	7	11842598	C	0.10	G	2
7-7165673	7	13370210	G	0.24	A	2
7-8879862	7	16359361	C	0.47	A	2
7-10462093	7	18097804	G	0.44	A	2
7-12787553	7	23760942	G	0.41	A	2
7-13124805	7	24096337	A	0.34	G	2
NES16154716	7	24101341	G	0.34	A	2
snp7-25107521	7	25107521	G	0.24	A	2
rs31832587	7	26123246	G	0.38	A	2
7-15384659	7	26172500	A	0	G	2
7-16459329	7	27229298	A	0.15	G	2
7-18043563	7	28782217	A	0.05	G	2
7-18879422	7	29609841	G	0	A	2
7-19558659	7	30290372	G	0.26	A	2
7-22905333	7	34199550	G	0	A	2
7-23028391	7	34322618	G	0.49	A	2
7-23070815	7	34365042	A	0.06	G	2
7-23223812	7	34518039	A	0.50	G	2
7-24294736	7	35580018	G	0.31	A	2
7-24833224	7	36108805	C	0	A	2
7-25173251	7	36447727	G	0	A	2
7-25267472	7	36542019	A	0	G	2
7-25411456	7	36685999	G	0	A	2
7-25663932	7	36938838	A	0.08	G	2
7-26012652	7	37281526	G	0	A	2
7-27361416	7	39733845	C	0.46	A	2
7-27715890	7	40053943	A	0	G	2
snp7-40190260	7	40190260	A	0.47	C	2
7-29967677	7	42271887	G	0	A	2
7-31954722	7	44428392	C	0.20	A	2
7-37422115	7	49847425	A	0.25	G	2
7-37830412	7	50252692	A	0.23	G	2
7-38311812	7	50734266	G	0.30	A	2
7-39338964	7	51749920	G	0.19	A	2
7-39620665	7	52029736	A	0.33	G	2
7-44158796	7	56437926	A	0	G	2
7-47139414	7	59913997	T	0	A	2
7-48429709	7	61332936	G	0	A	2
7-50799241	7	63692255	C	0.29	A	2
7-51652773	7	64501030	G	0	A	2
7-52159989	7	65008246	A	0.23	C	2
7-52631405	7	65479112	G	0	A	2
7-53034191	7	65881897	G	0.19	A	2
7-53560744	7	66408276	G	0	A	2
7-53648922	7	66497028	G	0.13	A	2
7-53887029	7	66734999	A	0.10	T	2
7-54106073	7	66954043	C	0.15	A	2
7-54480459	7	67322670	G	0	A	2
7-54531509	7	67373720	G	0	A	2
7-54729227	7	67571219	C	0	A	2
7-54917559	7	67760354	G	0	A	2
7-55084337	7	67926066	G	0	A	2
7-55649358	7	68488113	G	0.48	A	2
7-56837298	7	69676633	A	0.29	G	2
7-57069599	7	69903652	G	0.22	A	2
7-57159278	7	69993592	T	0.22	A	2
7-57448235	7	70282224	G	0.47	C	2
rs32485682	7	70453516	A	0.19	G	2
7-57863392	7	70702750	A	0.19	C	2
7-58172597	7	71010999	G	0.25	A	2
7-58402555	7	71239438	G	0.24	A	2
7-61275157	7	74100055	C	0.43	A	2
7-61362406	7	74187304	G	0.03	A	2
7-61419311	7	74244209	A	0.31	C	2
7-62970325	7	75774143	G	0.39	A	2
7-63916760	7	76721657	A	0.40	G	2
7-65363700	7	78175103	G	0.38	A	2
7-67311825	7	80104714	G	0.29	A	2
7-67356635	7	80148697	G	0.29	A	2
7-68205833	7	80991261	A	0	G	2
7-69534995	7	82269878	A	0	G	2
7-70942161	7	83677774	A	0	G	2
7-72841093	7	85570788	A	0	G	2
7-73767765	7	86482928	C	0	A	2
NES16094584	7	89482141	A	0	C	2
7-78603495	7	91246287	A	0	G	2
7-79057546	7	91699820	G	0	A	2
7-79469747	7	92112189	C	0.05	A	2
7-79753033	7	92394134	A	0.44	G	2
7-80051679	7	92700691	A	0.44	G	2
7-80779678	7	93425083	A	0.25	G	2
7-91171917	7	103533176	G	0	A	2
NES14124515	7	109394965	A	0.42	C	2
7-97957313	7	110477764	C	0.45	A	2
7-98387200	7	110907176	A	0	G	2
NES11612655	7	111305505	G	0	A	2
7-98853329	7	111374423	G	0	A	2
7-99119848	7	111640549	G	0	A	2
7-99217275	7	111736804	A	0	G	2
7-99374730	7	111894259	G	0	A	2
7-101516163	7	114025993	A	0	G	2
7-102285367	7	114792627	G	0.19	A	2
7-102427838	7	114935379	G	0	A	2
7-102693350	7	115199641	A	0.33	G	2
7-103079828	7	115586888	A	0	G	2
7-103504739	7	116012735	A	0.10	G	2
7-103840169	7	116348582	A	0.01	G	2
7-104022706	7	116529249	A	0.01	C	2
7-105358066	7	117854496	A	0.45	G	2
7-105513418	7	118008452	A	0.39	G	2
7-106985508	7	119480040	G	0.10	A	2
7-107235832	7	119730357	A	0.10	G	2
7-109905388	7	122398006	A	0.38	G	2
7-109973950	7	122466568	C	0.15	A	2
7-110002528	7	122495184	C	0.15	G	2
7-110049000	7	122541933	A	0.07	G	2
7-110871430	7	123182835	A	0.11	G	2
7-111680719	7	123998721	G	0	A	2
7-112326614	7	124644616	G	0.43	A	2
7-112519853	7	124837855	G	0.36	A	2
7-112806359	7	125124505	G	0.45	A	2
7-113892379	7	126208811	A	0.46	G	2
7-114172484	7	126488986	A	0.17	G	2
7-114535393	7	126855460	A	0.21	C	2
7-114787762	7	127107829	A	0.21	G	2
7-115010311	7	127330378	G	0.46	A	2
7-115749065	7	128065163	G	0.38	C	2
7-116105030	7	128418205	G	0.42	A	2
snp7-131053733	7	131053733	C	0.41	G	2
NES16056753	7	131192912	A	0.01	C	2
NES16064263	7	133284539	G	0	A	2
7-121999562	7	134213364	A	0	G	2
7-122345814	7	134559616	G	0.33	A	2
07.123.656	7	134572517	A	0.33	G	2
7-122403941	7	134617743	G	0.33	A	2
7-122412011	7	134625813	G	0.35	A	2
7-122566599	7	134780401	A	0.48	G	2
7-124677027	7	136890874	G	0.31	A	2
snp7-137457344	7	137457344	G	0.31	A	2
7-126020289	7	138220842	A	0	G	2
7-126841066	7	139045675	G	0.11	A	2
7-127369409	7	139570335	G	0.02	A	2
7-127816570	7	140010429	A	0.47	G	2
7-131795701	7	143899309	G	0.47	A	2
7-132350872	7	144455509	A	0.21	G	2
7-132953002	7	145049407	A	0.20	G	2
rs3700068	7	988649724	A	0	G	1
rs3714915	7	988780608	A	0	C	1
rs3659551	7	991371568	A	0.38	G	1
mCV23738426	7	993849513	A	0.21	G	1
rs3658362	7	996787680	A	0.17	C	1
rs13479139	7	1000531145	G	0.21	A	1
rs6361142	7	1001618528	G	0	A	1
rs3689218	7	1002993023	G	0.29	A	1
gnf07.013.809	7	1003372219	G	0.07	A	1
rs13479153	7	1009457367	A	0	G	1
CEL-7_17114061	7	1012674708	G	0.17	A	1
rs4226499	7	1013351661	A	0.16	G	1
rs4226520	7	1014300903	G	0.21	A	1
rs3147860	7	1015038087	A	0.40	C	1
rs3719311	7	1018752513	T	0.16	A	1
rs6239372	7	1019218302	A	0.26	G	1
rs13479191	7	1020651585	A	0	G	1
gnf07.032.889	7	1025509017	G	0.19	A	1
rs3719256	7	1029217380	A	0	G	1
rs8255275	7	1030845742	A	0.19	G	1
rs8260975	7	1031106141	C	0.03	A	1
CEL-7_36725559	7	1033961259	C	0.44	G	1
rs3699938	7	1035697310	G	0.39	A	1
rs13479251	7	1037083663	A	0.42	G	1
rs3718641	7	1038385606	A	0.40	G	1
rs3663313	7	1040811450	G	0	C	1
mCV23672419	7	1042252855	A	0.20	C	1
rs13479277	7	1043387903	G	0.19	C	1
mCV23423763	7	1045656699	C	0.25	A	1
rs3679779	7	1049089925	G	0.26	A	1
rs3714908	7	1049202475	G	0	A	1
rs6160140	7	1050970929	G	0.21	A	1
rs3705155	7	1053206923	A	0.47	C	1
rs13479319	7	1054480699	A	0.20	C	1
rs13479324	7	1055528145	G	0.25	A	1
rs3676254	7	1057370469	G	0	A	1
rs13479338	7	1058743189	G	0.30	A	1
rs13479347	7	1060971877	C	0.21	A	1
rs13479355	7	1062970548	G	0.22	A	1
rs13479358	7	1064382422	A	0.23	G	1
rs13479363	7	1065822386	A	0	G	1
rs6213614	7	1066968977	C	0	G	1
rs13479375	7	1068955879	G	0.13	A	1
rs13479385	7	1071820632	A	0	G	1
rs4226783	7	1077618838	G	0.48	C	1
rs13479414	7	1080188791	G	0	A	1
rs3707067	7	1083406896	C	0	A	1
rs13479427	7	1084713523	G	0	A	1
rs3713052	7	1086454188	A	0.49	C	1
rs6357312	7	1086925812	G	0.49	A	1
rs3673653	7	1091680788	A	0	G	1
rs6386601	7	1092204721	A	0	C	1
rs13479455	7	1094060031	A	0	G	1
rs13479461	7	1096550424	C	0	A	1
rs6194926	7	1098967933	G	0.18	A	1
rs13479477	7	1101840320	A	0	C	1
rs3023159	7	1103885002	G	0.25	A	1
rs3709679	7	1104729871	A	0.19	C	1
rs13479506	7	1109281103	G	0.47	A	1
rs3682038	7	1110941990	G	0.41	A	1
rs13479517	7	1112592342	G	0	A	1
CEL-7_115892950	7	1113016714	G	0.34	A	1
rs13479522	7	1113637532	A	0	G	1
rs13479535	7	1116221641	A	0.35	G	1
rs3716088	7	1117647190	A	0	C	1
CEL-7_122752866	7	1119777359	G	0.30	A	1
rs13479553	7	1121937617	A	0.21	G	1
rs3663988	7	1123981179	G	0.09	A	1
8-3282599	8	3373219	A	0.24	G	2
snp8-4223542	8	4223542	A	0.23	C	2
8-8221701	8	8227100	A	0.26	G	2
08.009.764	8	9757844	G	0.47	C	2
8-14891605	8	14852202	G	0.28	A	2
8-15219963	8	15179845	G	0.32	A	2
snp8-15279348	8	15279348	G	0.19	A	2
8-15338141	8	15298023	G	0.19	A	2
8-17562217	8	16974817	G	0	A	2
8-18006042	8	17415636	A	0	G	2
8-19048770	8	18441992	G	0	A	2
8-25382918	8	28071531	A	0	G	2
8-25820220	8	28500146	A	0.10	G	2
8-26596637	8	29225710	G	0.29	A	2
8-29492900	8	32016924	A	0.11	G	2
8-32033289	8	34543812	C	0.19	A	2
8-32492736	8	34995595	G	0.21	A	2
8-33168796	8	35680480	G	0.24	A	2
snp8-47062726	8	47062726	A	0	G	2
8-46047460	8	48407322	T	0.09	A	2
8-46299621	8	48658369	C	0	A	2
rs33593914	8	48670484	C	0	A	2
8-46573221	8	48931129	G	0.12	A	2
8-47216059	8	49550355	G	0.13	A	2
8-48282864	8	50616795	G	0.07	A	2
8-49245863	8	51582114	G	0.13	C	2
8-57106798	8	61221910	A	0.01	C	2
8-58711268	8	62805759	A	0.07	G	2
8-62376568	8	66351481	A	0	C	2
8-63451541	8	67416193	C	0.22	A	2
8-64214591	8	68166845	A	0.49	C	2
8-65221391	8	69179690	G	0.40	A	2
8-67001801	8	70908186	G	0.12	A	2
8-68362129	8	72261415	A	0.05	G	2
8-71289708	8	75186606	G	0.23	A	2
8-73164402	8	77025003	G	0.28	A	2
8-74192450	8	78021838	G	0.31	A	2
8-74823853	8	78611413	A	0.40	G	2
8-75562729	8	79348771	A	0.33	G	2
8-76355699	8	80138048	A	0.22	G	2
8-76839723	8	80615904	G	0.20	A	2
snp8-82880019	8	82880019	G	0.33	C	2
8-80442171	8	84161217	A	0	G	2
8-80715245	8	84409881	G	0	A	2
8-81010037	8	84668773	G	0.06	A	2
8-81319395	8	84973500	G	0	A	2
8-82255087	8	85896590	A	0	G	2
8-83237290	8	86859921	C	0	A	2
8-83497822	8	87117474	A	0	G	2
8-83858673	8	87478205	G	0	A	2
8-84185204	8	87800542	G	0.44	A	2
8-87125667	8	90718893	G	0.47	A	2
8-87614336	8	91196967	A	0.25	G	2
8-87728746	8	91311422	A	0.25	G	2
8-88328687	8	91904464	G	0.39	A	2
8-89808387	8	93383174	A	0.24	C	2
8-91326683	8	94873168	A	0.21	G	2
8-93198579	8	96741371	G	0.41	A	2
snp8-97578727	8	97578727	A	0.29	G	2
8-95731463	8	99276119	A	0.15	G	2
8-95891554	8	99436214	G	0.31	A	2
8-97430977	8	100974729	A	0	G	2
snp8-102620105	8	102620105	A	0.47	C	2
NES11203605	8	105580397	A	0	G	2
8-102075106	8	105614225	A	0	C	2
8-102908059	8	106446624	G	0	A	2
08.111.421	8	112681267	C	0.31	G	2
NES11175940	8	113833081	C	0.24	A	2
8-111399139	8	114944590	G	0.24	A	2
8-114208651	8	117724344	A	0.38	G	2
8-116489898	8	119980042	A	0.35	G	2
8-116622463	8	120110724	G	0.47	A	2
8-123967249	8	127471163	G	0.22	A	2
8-124975204	8	128479677	G	0.35	A	2
8-125602891	8	129109372	T	0.10	A	2
8-125809186	8	129312591	T	0.28	A	2
8-126480540	8	129981728	G	0.22	A	2
8-127013476	8	130494624	G	0.26	A	2
8-127708140	8	131183624	G	0.19	A	2
8-128230478	8	131696394	C	0.08	A	2
8-128340034	8	131804755	G	0.08	A	2
rs6360601	8	1130789500	A	0	C	1
rs13479608	8	1135648728	G	0	A	1
rs6410533	8	1138282619	A	0	G	1
rs13479619	8	1139260527	G	0.36	A	1
rs3657963	8	1140517778	C	0.47	A	1
gnf08.014.711	8	1141560274	G	0	A	1
mCV24845756	8	1144090257	A	0	C	1
rs3661760	8	1148894018	C	0	A	1
rs13479656	8	1150979145	A	0	G	1
CEL-8_25963079	8	1152622405	A	0.15	T	1
rs13479673	8	1154681422	G	0.34	A	1
rs4227096	8	1156708609	A	0	C	1
rs3706948	8	1157312252	G	0	A	1
CEL-8_33812776	8	1160303042	A	0.34	G	1
rs3665028	8	1161644047	A	0	G	1
rs3667738	8	1163941771	T	0	A	1
rs13479716	8	1165189252	T	0	A	1
rs3703811	8	1166136168	G	0	A	1
rs3666140	8	1168444303	A	0	G	1
UT_8_46.498556	8	1172119472	C	0	G	1
rs3719401	8	1175122367	A	0.07	G	1
rs13479755	8	1176434211	C	0.37	A	1
CEL-8_51607005	8	1177915167	A	0.37	G	1
rs13479768	8	1179836221	C	0.50	A	1
rs3725286	8	1184229831	A	0.49	G	1
rs3707439	8	1185823531	G	0.34	A	1
rs3672639	8	1188095107	G	0.10	A	1
rs13479793	8	1188855582	A	0.39	G	1
rs6372901	8	1190998565	G	0	A	1
rs13479807	8	1192528019	A	0.47	G	1
rs13479811	8	1193963473	A	0.36	G	1
rs3656875	8	1195106959	A	0	G	1
rs3699406	8	1196872338	G	0.16	A	1
rs3667475	8	1198374376	G	0.19	A	1
rs13479830	8	1199856500	G	0.17	A	1
rs4227253	8	1202004307	A	0.26	G	1
rs3696502	8	1202575603	A	0.49	G	1
rs3698093	8	1204902585	G	0.29	A	1
CZECH-8_78291790	8	1206046059	A	0.13	G	1
rs4227276	8	1207862389	G	0.47	A	1
rs13479863	8	1209811046	A	0.08	C	1
rs13479871	8	1211937603	A	0.41	G	1
rs6257357	8	1212418845	G	0.43	A	1
rs13479880	8	1213618412	C	0.40	A	1
rs13479882	8	1213974525	A	0	G	1
rs13479884	8	1214530630	C	0.41	A	1
rs6391152	8	1216725260	A	0	C	1
rs13479922	8	1219400175	G	0	A	1
rs4137596	8	1221559905	A	0.22	G	1
rs6285803	8	1222847732	A	0	G	1
rs6287320	8	1224263132	A	0	G	1
rs13479947	8	1226176198	G	0	A	1
rs3706149	8	1228290253	C	0	A	1
rs3669235	8	1228920576	A	0	G	1
rs13479956	8	1229202805	G	0	A	1
rs3705275	8	1230206622	G	0.21	A	1
gnf08.108.032	8	1233676713	A	0.33	G	1
rs3662808	8	1236282630	A	0.16	G	1
rs6237645	8	1236887827	A	0	G	1
rs13479995	8	1240579944	C	0.01	A	1
rs4227398	8	1241241088	A	0	C	1
gnf08.118.027	8	1243675061	A	0.49	G	1
rs13480014	8	1245450350	A	0.13	G	1
rs3708073	8	1248627502	A	0	T	1
rs6377872	8	1249218230	T	0	A	1
rs6400423	8	1253449694	G	0.26	A	1
rs3697596	8	1254697578	G	0.20	A	1
9-3933181	9	4014500	A	0.05	C	2
9-9432379	9	9387039	G	0.42	A	2
snp9-12321594	9	12321594	G	0.25	A	2
09.014.199	9	14128654	A	0.33	C	2
9-16560654	9	16459248	A	0.40	G	2
9-17551478	9	17445117	A	0.38	G	2
9-21609909	9	21420513	A	0.26	G	2
NES16740416	9	21840175	G	0.25	A	2
9-22816769	9	22626210	A	0.31	C	2
9-23359773	9	23158798	C	0.23	A	2
9-23923124	9	23723482	A	0.25	G	2
snp9-26205307	9	26205307	A	0.04	G	2
snp9-26355793	9	26355793	A	0.04	G	2
9-26840404	9	26638238	A	0.01	G	2
9-26914313	9	26712108	G	0.01	A	2
snp9-27452608	9	27452608	G	0.28	A	2
9-28049218	9	27847636	G	0.30	A	2
9-28730751	9	28526583	G	0.29	A	2
snp9-28872452	9	28872452	A	0.45	G	2
NES15017547	9	29281005	G	0.17	C	2
NES15017043	9	29312814	A	0.36	G	2
rs30184559	9	31059066	C	0.29	G	2
9-31808389	9	31576292	A	0	C	2
9-32972048	9	32736355	G	0	A	2
9-33559328	9	33331746	A	0	G	2
9-34629965	9	34401249	A	0.30	G	2
9-34636890	9	34408181	A	0	G	2
9-34993092	9	34763703	A	0.24	G	2
9-35199780	9	34977312	A	0.50	G	2
9-35283461	9	35061397	G	0	A	2
9-35640058	9	35419176	G	0.25	A	2
9-35757214	9	35536332	A	0.25	G	2
9-40032320	9	39760118	G	0.49	A	2
9-41030759	9	40716558	C	0.09	A	2
snp9-41414995	9	41414995	T	0.23	A	2
9-41808883	9	41491480	G	0.10	A	2
9-41853487	9	41535877	G	0.10	A	2
9-42251738	9	41930644	A	0	G	2
9-42280943	9	41959916	G	0.38	A	2
9-43120344	9	42799312	A	0.42	C	2
9-43421379	9	43100376	A	0.13	G	2
9-44087337	9	43736291	G	0.46	A	2
snp9-43822743	9	43822743	A	0.16	G	2
NES11334919	9	44065066	A	0.48	G	2
9-44700992	9	44347937	G	0.47	A	2
9-45287581	9	44934472	A	0.10	G	2
9-47222562	9	46869127	G	0.06	A	2
9-50258075	9	49873097	G	0	A	2
9-50539213	9	50130851	A	0	G	2
9-51451271	9	51042721	G	0.08	A	2
9-54226228	9	53828990	A	0.27	G	2
9-54524266	9	54117977	A	0	G	2
9-54831811	9	54421449	G	0.41	A	2
9-54927860	9	54517345	G	0	A	2
9-58931228	9	58521131	G	0.24	A	2
NES15042192	9	59721474	G	0	C	2
9-63749770	9	63311621	A	0.44	G	2
9-64149577	9	63710457	G	0.29	A	2
9-66949716	9	66506248	A	0.27	G	2
9-67734223	9	67288023	G	0	A	2
9-68297539	9	67853706	G	0.17	A	2
9-68837716	9	68398718	G	0.15	A	2
rs33699892	9	68767980	G	0.01	A	2
9-70382601	9	69934429	G	0	A	2
9-70525890	9	70071777	G	0	A	2
9-71759555	9	71238507	G	0	A	2
9-74883321	9	74357086	A	0	G	2
9-74952699	9	74425540	G	0	A	2
9-75225450	9	74678629	G	0.40	A	2
9-75249442	9	74702619	G	0.40	A	2
9-75269909	9	74723087	T	0.40	A	2
9-79040426	9	78429364	G	0	A	2
9-79636520	9	79021653	G	0	A	2
9-79866848	9	79246910	G	0	A	2
9-81058292	9	80445778	A	0.11	G	2
9-83174193	9	82542851	A	0.06	C	2
9-83771150	9	83139282	A	0.42	G	2
9-85746925	9	85114947	C	0	A	2
9-86162631	9	85529491	G	0.09	A	2
9-86266417	9	85632906	A	0.13	G	2
9-87452995	9	86803643	C	0.39	A	2
9-87814256	9	87168227	G	0.40	A	2
9-89094510	9	89062485	G	0.44	A	2
9-89798999	9	89769476	G	0.26	A	2
9-90513305	9	90481093	G	0.42	A	2
9-91029577	9	90997147	G	0	A	2
9-93922995	9	93875093	A	0.22	G	2
9-94401662	9	94360353	G	0.18	A	2
9-94562563	9	94521254	G	0	A	2
9-94966828	9	94925361	G	0.19	A	2
9-96234177	9	96199625	A	0.24	G	2
9-96537563	9	96502753	G	0.06	A	2
9-99176463	9	99145864	G	0.17	A	2
9-99769998	9	99734962	A	0	G	2
9-100139518	9	100104045	G	0.17	A	2
9-100257404	9	100221014	A	0.17	G	2
9-101081225	9	101045191	G	0.11	A	2
9-101438297	9	101401601	A	0.24	G	2
9-101809304	9	101773414	A	0.09	G	2
9-102595793	9	102558220	A	0	G	2
9-103270478	9	103209151	A	0	G	2
9-103669884	9	103606716	G	0.45	A	2
rs29692263	9	103952173	A	0	G	2
9-104299804	9	104236363	G	0	A	2
9-104807080	9	104740032	C	0	A	2
9-104981476	9	104914432	G	0.37	A	2
9-106531584	9	106370716	A	0.31	C	2
NES12001580	9	110524776	A	0.12	G	2
9-110765591	9	110610602	G	0.12	A	2
9-111376762	9	111216757	G	0.15	A	2
9-111525279	9	111365274	A	0.14	G	2
snp9-111703646	9	111703646	G	0.15	C	2
9-112321947	9	112162477	A	0.29	G	2
9-112588196	9	112428787	A	0.03	G	2
9-114348500	9	114270197	G	0.30	A	2
9-114871900	9	114783630	A	0.18	C	2
9-115003663	9	114914516	C	0.24	G	2
9-115010834	9	114921890	A	0.17	G	2
9-116730719	9	116615627	A	0.18	G	2
9-117068903	9	116954636	A	0.08	G	2
9-117485408	9	117362877	A	0.35	C	2
9-118196305	9	118075369	G	0.39	A	2
9-118686583	9	118562700	A	0.03	G	2
9-118780982	9	118657165	A	0.47	G	2
9-119222132	9	119100527	A	0.28	G	2
9-120892482	9	120746180	A	0.13	G	2
9-121674388	9	121520083	A	0.14	C	2
rs29599761	9	122848153	G	0	A	2
9-123265702	9	123105981	A	0.11	G	2
9-123698841	9	123533178	A	0	C	2
9-123863537	9	123695314	G	0.06	A	2
9-124066693	9	123900001	G	0.26	A	2
mCV23893269	9	1258759758	C	0.06	A	1
mCV23053483	9	1261551700	A	0.49	T	1
rs13480065	9	1263949927	A	0.42	G	1
mCV25073238	9	1265232429	G	0.17	A	1
rs13480071	9	1267019171	G	0.21	A	1
gnf09.012.310	9	1272473793	A	0.40	C	1
rs13480092	9	1273570342	T	0.08	A	1
rs8270115	9	1276408540	G	0.14	A	1
rs13480103	9	1277856332	G	0.18	A	1
rs3088801	9	1279445997	A	0.21	G	1
rs6404775	9	1282512424	G	0.21	A	1
rs6385855	9	1284087308	A	0.34	G	1
rs13480122	9	1285603769	A	0	G	1
rs3655898	9	1288126728	A	0	G	1
rs3711756	9	1288905987	A	0.32	G	1
UT_9_35.918713	9	1289659706	G	0.40	A	1
rs13480141	9	1291394312	A	0.09	G	1
rs13480150	9	1294172511	G	0	A	1
rs3714664	9	1295155711	A	0.16	G	1
rs4135590	9	1297436676	G	0.42	A	1
rs13480173	9	1300977145	A	0.05	G	1
rs6395817	9	1301864060	A	0.05	G	1
gnf09.042.496	9	1302658850	A	0	G	1
rs13480186	9	1304630897	G	0.01	A	1
rs3723670	9	1306964740	A	0.25	C	1
rs13480208	9	1309688005	A	0	G	1
rs3666398	9	1311082675	G	0.05	A	1
rs13480217	9	1312314635	G	0	A	1
rs6224703	9	1314482950	G	0.36	A	1
rs3714012	9	1315652117	G	0	A	1
gnf09.057.223	9	1317499770	T	0	A	1
rs3655717	9	1319960748	A	0	G	1
rs6174757	9	1322635230	A	0.16	C	1
rs6355445	9	1324459121	A	0.11	G	1
rs3721056	9	1325528573	G	0	A	1
rs13480271	9	1327325003	G	0	A	1
rs3724833	9	1329372252	G	0.40	A	1
rs13480285	9	1331057080	G	0.23	A	1
rs6257131	9	1333146137	G	0	A	1
gnf09.074.193	9	1334538437	G	0	A	1
rs6223687	9	1336274727	G	0.09	A	1
rs3676124	9	1337614628	A	0.49	G	1
rs3695050	9	1339650050	A	0.25	G	1
rs3700596	9	1340799393	A	0.08	G	1
rs3669564	9	1342381075	C	0.47	A	1
gnf09.087.298	9	1345178670	G	0.49	A	1
rs13480345	9	1346728827	A	0.28	T	1
rs13480351	9	1348785738	G	0.21	A	1
CEL-9_95875215	9	1350532922	A	0.44	G	1
rs3689336	9	1350919407	G	0.14	A	1
rs13480365	9	1353086241	G	0.47	A	1
rs6385971	9	1354372831	A	0.04	G	1
rs3717654	9	1356538633	A	0.04	G	1
rs13480386	9	1358181196	C	0.40	G	1
rs3711089	9	1360047340	A	0.38	C	1
rs13480399	9	1360840604	G	0	A	1
rs13480407	9	1363238155	A	0	G	1
rs13480413	9	1364431968	C	0	G	1
rs13480421	9	1366401224	G	0.18	C	1
gnf09.110.002	9	1367840197	G	0.41	A	1
rs6320810	9	1369702249	A	0.22	G	1
rs3669563	9	1372465039	G	0.18	A	1
rs13459114	9	1376462186	G	0.27	A	1
rs6304156	9	1377700266	C	0.16	G	1
10-4312350	10	4304067	A	0.03	G	2
10-5901585	10	5898596	G	0.20	A	2
10-11172650	10	11147580	A	0.35	C	2
10-12563748	10	12543167	A	0.26	G	2
10-12649519	10	12628938	C	0.32	A	2
10-16604735	10	16593657	G	0.45	A	2
10-16977813	10	16972316	G	0.45	A	2
10-17286045	10	17282203	A	0.19	G	2
10-18932168	10	18922396	A	0.49	G	2
10-18936163	10	18926391	G	0.05	A	2
10-19203674	10	19191734	A	0.31	G	2
10-19304556	10	19292136	A	0.23	G	2
10-20587053	10	20572286	C	0.36	A	2
10-22997275	10	22922216	G	0.22	A	2
10-23085457	10	23010498	A	0.22	C	2
10-24151062	10	24080565	A	0.48	G	2
rs29352777	10	24298927	C	0.49	A	2
10-24469978	10	24397507	G	0.47	A	2
10-25685644	10	25613968	G	0	A	2
snp10-25640303	10	25640303	G	0	A	2
NES11978760	10	26074769	G	0.39	A	2
10-26457152	10	26368379	A	0	G	2
10-26715898	10	26627091	A	0	G	2
10-28508080	10	28408808	A	0.01	G	2
snp10-35728463	10	35728463	A	0.22	G	2
NES14185683	10	39481211	A	0.24	G	2
10-50121874	10	49787192	A	0.10	G	2
10-51281161	10	50949922	A	0	G	2
snp10-55476940	10	55476940	G	0.07	A	2
10-56646453	10	56292475	G	0	A	2
rs4228214	10	57500022	C	0.01	A	2
10-60268223	10	59911341	G	0	A	2
10-62194466	10	61823985	A	0.19	G	2
10-63876954	10	63534421	G	0.20	A	2
NES15278629	10	65333254	G	0.15	A	2
10-70272917	10	69894606	C	0	A	2
NES11938571	10	72969362	G	0.44	A	2
snp10-77000252	10	77000252	G	0.17	A	2
10-81706755	10	81477709	A	0.14	G	2
10-85954790	10	85650647	A	0	G	2
10-86781486	10	86461786	A	0	G	2
10-86922093	10	86602399	G	0.04	A	2
10-87552505	10	87234461	A	0	C	2
10-88391402	10	88075022	G	0.13	A	2
10-88847884	10	88529665	G	0.09	A	2
10-91203342	10	90865347	G	0.31	A	2
10-91472508	10	91134513	A	0.28	G	2
10-92108685	10	91770678	A	0	G	2
10-93075809	10	92733776	A	0	G	2
10-93126983	10	92784948	G	0	A	2
10-93868807	10	93525954	G	0	A	2
10-94799315	10	94454888	A	0	G	2
10-95320382	10	94975094	A	0.10	G	2
snp10-96725429	10	96725429	A	0.38	C	2
10-99023737	10	98672292	G	0.02	A	2
snp10-101805079	10	101805079	A	0.47	G	2
10-103258024	10	102980165	G	0.06	A	2
10-103405834	10	103131018	A	0.06	G	2
10-105446519	10	105175184	G	0.03	A	2
snp10-105608442	10	105608442	A	0.09	G	2
10-106317658	10	106047132	G	0.31	A	2
10-107110381	10	106840144	A	0.03	G	2
10-107510910	10	107241036	G	0.13	A	2
10-107749226	10	107471430	G	0.06	A	2
10-108436248	10	108161185	A	0.23	G	2
snp10-108931790	10	108931790	G	0.06	A	2
10-109406817	10	109130428	G	0.15	A	2
10-109463041	10	109186652	A	0	C	2
10-110926255	10	110625117	A	0	C	2
10-111023215	10	110722077	G	0.26	A	2
10-112104115	10	111741660	A	0.46	C	2
10-114228835	10	113857117	G	0.47	A	2
NES15328269	10	114124591	A	0.50	G	2
[truncated: 1,573 more rows]
